# Supplementary material for: A Bayesian Geostatistical Moran Curve Model for Estimating Net Changes of Tsetse Populations in Zambia
Source: PLoS One. 2014 Apr 22;9(4):e96002. doi: 10.1371/journal.pone.0096002 (PMC3995969; doi:10.1371/journal.pone.0096002)
Supplement: Appendix S6 — Field data. (XLS) [file pone.0096002.s006.xls]

## Sheet: TsetseData
Area Name	ID_Flyround_Stop	Longitude	Latitude	Month	Year	Tsetse count
Chisulo	5_0	31.8775	-13.9509	12	2006	0
Chisulo	5_1	31.8766	-13.9518	12	2006	0
Chisulo	5_2	31.8763	-13.9528	12	2006	0
Chisulo	5_3	31.8769	-13.9532	12	2006	0
Chisulo	5_4	31.8768	-13.9548	12	2006	0
Chisulo	5_5	31.8765	-13.9558	12	2006	1
Chisulo	5_6	31.8766	-13.957	12	2006	0
Chisulo	5_7	31.8768	-13.958	12	2006	0
Chisulo	5_8	31.877	-13.9591	12	2006	0
Chisulo	5_9	31.8777	-13.9598	12	2006	0
Chisulo	5_10	31.8787	-13.9606	12	2006	0
Chisulo	5_11	31.8794	-13.9613	12	2006	0
Chisulo	5_12	31.8802	-13.9619	12	2006	0
Chisulo	5_13	31.8809	-13.9626	12	2006	0
Chisulo	5_14	31.8816	-13.9632	12	2006	0
Chisulo	5_15	31.8826	-13.9633	12	2006	0
Chisulo	5_16	31.8829	-13.9636	12	2006	0
Chisulo	5_17	31.8837	-13.9657	12	2006	0
Chisulo	5_18	31.8837	-13.9669	12	2006	0
Chisulo	5_19	31.8833	-13.9679	12	2006	0
Chisulo	5_20	31.8834	-13.9689	12	2006	0
Chisulo	5_21	31.883	-13.9699	12	2006	0
Chisulo	5_23	31.8818	-13.9712	12	2006	0
Chisulo	5_24	31.8808	-13.9708	12	2006	0
Chisulo	5_25	31.8788	-13.9707	12	2006	0
Chisulo	5_26	31.8787	-13.9707	12	2006	1
Chisulo	5_27	31.8778	-13.9705	12	2006	0
Chisulo	5_28	31.8769	-13.9709	12	2006	0
Chisulo	5_29	31.8758	-13.9711	12	2006	1
Chisulo	5_30	31.8748	-13.9711	12	2006	0
Chisulo	5_31	31.8739	-13.971	12	2006	0
Chisulo	5_32	31.873	-13.9705	12	2006	0
Chisulo	5_33	31.8721	-13.9701	12	2006	0
Chisulo	5_34	31.8712	-13.9695	12	2006	1
Chisulo	5_35	31.8705	-13.969	12	2006	1
Chisulo	5_36	31.8696	-13.9684	12	2006	3
Chisulo	5_37	31.8686	-13.968	12	2006	2
Chisulo	5_38	31.8682	-13.9672	12	2006	1
Chisulo	5_39	31.8678	-13.9661	12	2006	1
Chisulo	5_40	31.8675	-13.9652	12	2006	1
Chisulo	5_41	31.8671	-13.9643	12	2006	1
Chisulo	5_22	31.8824	-13.9707	12	2006	1
Chisulo	6_0	31.8649	-13.962	12	2006	0
Chisulo	6_1	31.8643	-13.9615	12	2006	0
Chisulo	6_3	31.8628	-13.9603	12	2006	0
Chisulo	6_4	31.8621	-13.9597	12	2006	2
Chisulo	6_5	31.8615	-13.9591	12	2006	1
Chisulo	6_6	31.8605	-13.9583	12	2006	0
Chisulo	6_7	31.8602	-13.9575	12	2006	0
Chisulo	6_9	31.8587	-13.9568	12	2006	1
Chisulo	6_10	31.858	-13.9574	12	2006	0
Chisulo	6_11	31.8572	-13.9576	12	2006	0
Chisulo	6_12	31.8563	-13.9581	12	2006	0
Chisulo	6_13	31.8591	-13.9569	12	2006	0
Chisulo	6_14	31.8553	-13.9589	12	2006	0
Chisulo	6_15	31.8545	-13.9597	12	2006	0
Chisulo	6_16	31.8538	-13.9604	12	2006	1
Chisulo	6_17	31.8529	-13.9613	12	2006	0
Chisulo	6_18	31.8531	-13.9624	12	2006	0
Chisulo	6_19	31.8531	-13.9632	12	2006	0
Chisulo	6_20	31.8535	-13.9642	12	2006	1
Chisulo	6_21	31.8534	-13.9654	12	2006	0
Chisulo	6_23	31.8531	-13.9671	12	2006	0
Chisulo	6_24	31.8527	-13.9678	12	2006	1
Chisulo	6_25	31.8524	-13.9687	12	2006	0
Chisulo	6_26	31.8521	-13.9646	12	2006	0
Chisulo	6_27	31.8522	-13.9696	12	2006	1
Chisulo	6_28	31.8513	-13.9712	12	2006	4
Chisulo	6_29	31.852	-13.9723	12	2006	1
Chisulo	6_30	31.8526	-13.973	12	2006	2
Chisulo	6_31	31.8536	-13.974	12	2006	0
Chisulo	6_2	31.8635	-13.961	12	2006	2
Chisulo	6_8	31.8596	-13.9569	12	2006	1
Chisulo	6_22	31.8533	-13.9663	12	2006	1
Chisulo	5_0	31.8775	-13.9509	12	2006	0
Chisulo	5_1	31.8766	-13.9518	12	2006	0
Chisulo	5_2	31.8763	-13.9528	12	2006	0
Chisulo	5_3	31.8769	-13.9532	12	2006	0
Chisulo	5_4	31.8768	-13.9548	12	2006	0
Chisulo	5_5	31.8765	-13.9558	12	2006	0
Chisulo	5_6	31.8766	-13.957	12	2006	0
Chisulo	5_7	31.8768	-13.958	12	2006	0
Chisulo	5_8	31.877	-13.9591	12	2006	0
Chisulo	5_9	31.8777	-13.9598	12	2006	0
Chisulo	5_10	31.8787	-13.9606	12	2006	0
Chisulo	5_11	31.8794	-13.9613	12	2006	0
Chisulo	5_12	31.8802	-13.9619	12	2006	0
Chisulo	5_13	31.8809	-13.9626	12	2006	0
Chisulo	5_14	31.8816	-13.9632	12	2006	0
Chisulo	5_15	31.8826	-13.9633	12	2006	0
Chisulo	5_16	31.8829	-13.9636	12	2006	0
Chisulo	5_17	31.8837	-13.9657	12	2006	0
Chisulo	5_18	31.8837	-13.9669	12	2006	0
Chisulo	5_19	31.8833	-13.9679	12	2006	0
Chisulo	5_20	31.8834	-13.9689	12	2006	0
Chisulo	5_21	31.883	-13.9699	12	2006	0
Chisulo	5_22	31.8824	-13.9707	12	2006	0
Chisulo	5_23	31.8818	-13.9712	12	2006	0
Chisulo	5_24	31.8808	-13.9708	12	2006	0
Chisulo	5_25	31.8788	-13.9707	12	2006	0
Chisulo	5_26	31.8787	-13.9707	12	2006	0
Chisulo	5_27	31.8778	-13.9705	12	2006	0
Chisulo	5_28	31.8769	-13.9709	12	2006	0
Chisulo	5_29	31.8758	-13.9711	12	2006	0
Chisulo	5_30	31.8748	-13.9711	12	2006	0
Chisulo	5_31	31.8739	-13.971	12	2006	0
Chisulo	5_32	31.873	-13.9705	12	2006	0
Chisulo	5_33	31.8721	-13.9701	12	2006	0
Chisulo	5_34	31.8712	-13.9695	12	2006	2
Chisulo	5_35	31.8705	-13.969	12	2006	1
Chisulo	5_37	31.8686	-13.968	12	2006	2
Chisulo	5_38	31.8682	-13.9672	12	2006	1
Chisulo	5_39	31.8678	-13.9661	12	2006	2
Chisulo	5_40	31.8675	-13.9652	12	2006	1
Chisulo	5_41	31.8671	-13.9643	12	2006	1
Chisulo	5_36	31.8696	-13.9684	12	2006	5
Chisulo	6_0	31.8649	-13.962	12	2006	0
Chisulo	6_1	31.8643	-13.9615	12	2006	0
Chisulo	6_2	31.8635	-13.961	12	2006	0
Chisulo	6_3	31.8628	-13.9603	12	2006	0
Chisulo	6_4	31.8621	-13.9597	12	2006	1
Chisulo	6_5	31.8615	-13.9591	12	2006	0
Chisulo	6_6	31.8605	-13.9583	12	2006	0
Chisulo	6_7	31.8602	-13.9575	12	2006	1
Chisulo	6_8	31.8596	-13.9569	12	2006	0
Chisulo	6_9	31.8587	-13.9568	12	2006	0
Chisulo	6_10	31.858	-13.9574	12	2006	0
Chisulo	6_11	31.8572	-13.9576	12	2006	0
Chisulo	6_12	31.8563	-13.9581	12	2006	0
Chisulo	6_13	31.8591	-13.9569	12	2006	0
Chisulo	6_14	31.8553	-13.9589	12	2006	0
Chisulo	6_15	31.8545	-13.9597	12	2006	0
Chisulo	6_16	31.8538	-13.9604	12	2006	0
Chisulo	6_17	31.8529	-13.9613	12	2006	0
Chisulo	6_18	31.8531	-13.9624	12	2006	0
Chisulo	6_19	31.8531	-13.9632	12	2006	0
Chisulo	6_20	31.8535	-13.9642	12	2006	0
Chisulo	6_21	31.8534	-13.9654	12	2006	0
Chisulo	6_22	31.8533	-13.9663	12	2006	0
Chisulo	6_23	31.8531	-13.9671	12	2006	3
Chisulo	6_24	31.8527	-13.9678	12	2006	0
Chisulo	6_25	31.8524	-13.9687	12	2006	0
Chisulo	6_26	31.8521	-13.9646	12	2006	0
Chisulo	6_27	31.8522	-13.9696	12	2006	1
Chisulo	6_28	31.8513	-13.9712	12	2006	0
Chisulo	6_29	31.852	-13.9723	12	2006	0
Chisulo	6_30	31.8526	-13.973	12	2006	0
Chisulo	6_31	31.8536	-13.974	12	2006	0
Chisulo	5_0	31.8775	-13.9509	1	2007	0
Chisulo	5_1	31.8766	-13.9518	1	2007	0
Chisulo	5_2	31.8763	-13.9528	1	2007	2
Chisulo	5_3	31.8769	-13.9532	1	2007	0
Chisulo	5_6	31.8766	-13.957	1	2007	0
Chisulo	5_7	31.8768	-13.958	1	2007	0
Chisulo	5_8	31.877	-13.9591	1	2007	1
Chisulo	5_9	31.8777	-13.9598	1	2007	1
Chisulo	5_10	31.8787	-13.9606	1	2007	0
Chisulo	5_11	31.8794	-13.9613	1	2007	0
Chisulo	5_12	31.8802	-13.9619	1	2007	0
Chisulo	5_13	31.8809	-13.9626	1	2007	0
Chisulo	5_14	31.8816	-13.9632	1	2007	1
Chisulo	5_15	31.8826	-13.9633	1	2007	0
Chisulo	5_16	31.8829	-13.9636	1	2007	1
Chisulo	5_17	31.8837	-13.9657	1	2007	0
Chisulo	5_18	31.8837	-13.9669	1	2007	0
Chisulo	5_19	31.8833	-13.9679	1	2007	0
Chisulo	5_20	31.8834	-13.9689	1	2007	0
Chisulo	5_21	31.883	-13.9699	1	2007	0
Chisulo	5_22	31.8824	-13.9707	1	2007	0
Chisulo	5_23	31.8818	-13.9712	1	2007	0
Chisulo	5_24	31.8808	-13.9708	1	2007	0
Chisulo	5_25	31.8788	-13.9707	1	2007	0
Chisulo	5_26	31.8787	-13.9707	1	2007	0
Chisulo	5_27	31.8778	-13.9705	1	2007	0
Chisulo	5_28	31.8769	-13.9709	1	2007	0
Chisulo	5_29	31.8758	-13.9711	1	2007	0
Chisulo	5_30	31.8748	-13.9711	1	2007	0
Chisulo	5_31	31.8739	-13.971	1	2007	0
Chisulo	5_32	31.873	-13.9705	1	2007	0
Chisulo	5_33	31.8721	-13.9701	1	2007	0
Chisulo	5_34	31.8712	-13.9695	1	2007	0
Chisulo	5_35	31.8705	-13.969	1	2007	1
Chisulo	5_36	31.8696	-13.9684	1	2007	5
Chisulo	5_37	31.8686	-13.968	1	2007	0
Chisulo	5_38	31.8682	-13.9672	1	2007	0
Chisulo	5_39	31.8678	-13.9661	1	2007	3
Chisulo	5_40	31.8675	-13.9652	1	2007	3
Chisulo	5_41	31.8671	-13.9643	1	2007	2
Chisulo	5_4	31.8768	-13.9548	1	2007	1
Chisulo	5_5	31.8765	-13.9558	1	2007	1
Chisulo	6_0	31.8649	-13.962	1	2007	0
Chisulo	6_1	31.8643	-13.9615	1	2007	1
Chisulo	6_2	31.8635	-13.961	1	2007	0
Chisulo	6_3	31.8628	-13.9603	1	2007	0
Chisulo	6_4	31.8621	-13.9597	1	2007	0
Chisulo	6_5	31.8615	-13.9591	1	2007	0
Chisulo	6_6	31.8605	-13.9583	1	2007	0
Chisulo	6_7	31.8602	-13.9575	1	2007	0
Chisulo	6_8	31.8596	-13.9569	1	2007	1
Chisulo	6_9	31.8587	-13.9568	1	2007	0
Chisulo	6_10	31.858	-13.9574	1	2007	0
Chisulo	6_11	31.8572	-13.9576	1	2007	0
Chisulo	6_12	31.8563	-13.9581	1	2007	0
Chisulo	6_13	31.8591	-13.9569	1	2007	0
Chisulo	6_14	31.8553	-13.9589	1	2007	1
Chisulo	6_15	31.8545	-13.9597	1	2007	1
Chisulo	6_16	31.8538	-13.9604	1	2007	1
Chisulo	6_17	31.8529	-13.9613	1	2007	0
Chisulo	6_18	31.8531	-13.9624	1	2007	0
Chisulo	6_19	31.8531	-13.9632	1	2007	0
Chisulo	6_20	31.8535	-13.9642	1	2007	0
Chisulo	6_21	31.8534	-13.9654	1	2007	0
Chisulo	6_22	31.8533	-13.9663	1	2007	1
Chisulo	6_23	31.8531	-13.9671	1	2007	0
Chisulo	6_24	31.8527	-13.9678	1	2007	1
Chisulo	6_25	31.8524	-13.9687	1	2007	0
Chisulo	6_26	31.8521	-13.9646	1	2007	2
Chisulo	6_27	31.8522	-13.9696	1	2007	1
Chisulo	6_28	31.8513	-13.9712	1	2007	1
Chisulo	6_29	31.852	-13.9723	1	2007	0
Chisulo	6_30	31.8526	-13.973	1	2007	0
Chisulo	6_31	31.8536	-13.974	1	2007	0
Chisulo	5_0	31.8775	-13.9509	3	2007	0
Chisulo	5_1	31.8766	-13.9518	3	2007	0
Chisulo	5_2	31.8763	-13.9528	3	2007	0
Chisulo	5_3	31.8769	-13.9532	3	2007	0
Chisulo	5_4	31.8768	-13.9548	3	2007	0
Chisulo	5_5	31.8765	-13.9558	3	2007	0
Chisulo	5_6	31.8766	-13.957	3	2007	0
Chisulo	5_7	31.8768	-13.958	3	2007	0
Chisulo	5_8	31.877	-13.9591	3	2007	1
Chisulo	5_9	31.8777	-13.9598	3	2007	0
Chisulo	5_10	31.8787	-13.9606	3	2007	0
Chisulo	5_11	31.8794	-13.9613	3	2007	0
Chisulo	5_12	31.8802	-13.9619	3	2007	0
Chisulo	5_13	31.8809	-13.9626	3	2007	0
Chisulo	5_14	31.8816	-13.9632	3	2007	0
Chisulo	5_15	31.8826	-13.9633	3	2007	0
Chisulo	5_16	31.8829	-13.9636	3	2007	0
Chisulo	5_17	31.8837	-13.9657	3	2007	0
Chisulo	5_18	31.8837	-13.9669	3	2007	0
Chisulo	5_19	31.8833	-13.9679	3	2007	0
Chisulo	5_20	31.8834	-13.9689	3	2007	0
Chisulo	5_21	31.883	-13.9699	3	2007	0
Chisulo	5_22	31.8824	-13.9707	3	2007	0
Chisulo	5_23	31.8818	-13.9712	3	2007	0
Chisulo	5_24	31.8808	-13.9708	3	2007	0
Chisulo	5_25	31.8788	-13.9707	3	2007	0
Chisulo	5_26	31.8787	-13.9707	3	2007	0
Chisulo	5_27	31.8778	-13.9705	3	2007	0
Chisulo	5_28	31.8769	-13.9709	3	2007	0
Chisulo	5_29	31.8758	-13.9711	3	2007	1
Chisulo	5_30	31.8748	-13.9711	3	2007	2
Chisulo	5_31	31.8739	-13.971	3	2007	1
Chisulo	5_32	31.873	-13.9705	3	2007	0
Chisulo	5_33	31.8721	-13.9701	3	2007	0
Chisulo	5_34	31.8712	-13.9695	3	2007	3
Chisulo	5_35	31.8705	-13.969	3	2007	0
Chisulo	5_38	31.8682	-13.9672	3	2007	3
Chisulo	5_39	31.8678	-13.9661	3	2007	0
Chisulo	5_41	31.8671	-13.9643	3	2007	3
Chisulo	5_36	31.8696	-13.9684	3	2007	4
Chisulo	5_37	31.8686	-13.968	3	2007	3
Chisulo	5_40	31.8675	-13.9652	3	2007	4
Chisulo	6_0	31.8649	-13.962	3	2007	0
Chisulo	6_1	31.8643	-13.9615	3	2007	3
Chisulo	6_3	31.8628	-13.9603	3	2007	0
Chisulo	6_4	31.8621	-13.9597	3	2007	3
Chisulo	6_5	31.8615	-13.9591	3	2007	0
Chisulo	6_6	31.8605	-13.9583	3	2007	0
Chisulo	6_7	31.8602	-13.9575	3	2007	0
Chisulo	6_8	31.8596	-13.9569	3	2007	2
Chisulo	6_9	31.8587	-13.9568	3	2007	0
Chisulo	6_10	31.858	-13.9574	3	2007	0
Chisulo	6_11	31.8572	-13.9576	3	2007	0
Chisulo	6_12	31.8563	-13.9581	3	2007	0
Chisulo	6_13	31.8591	-13.9569	3	2007	0
Chisulo	6_14	31.8553	-13.9589	3	2007	0
Chisulo	6_15	31.8545	-13.9597	3	2007	0
Chisulo	6_16	31.8538	-13.9604	3	2007	0
Chisulo	6_17	31.8529	-13.9613	3	2007	0
Chisulo	6_18	31.8531	-13.9624	3	2007	0
Chisulo	6_19	31.8531	-13.9632	3	2007	0
Chisulo	6_20	31.8535	-13.9642	3	2007	0
Chisulo	6_21	31.8534	-13.9654	3	2007	0
Chisulo	6_22	31.8533	-13.9663	3	2007	1
Chisulo	6_23	31.8531	-13.9671	3	2007	0
Chisulo	6_24	31.8527	-13.9678	3	2007	0
Chisulo	6_25	31.8524	-13.9687	3	2007	0
Chisulo	6_26	31.8521	-13.9646	3	2007	0
Chisulo	6_27	31.8522	-13.9696	3	2007	0
Chisulo	6_28	31.8513	-13.9712	3	2007	2
Chisulo	6_29	31.852	-13.9723	3	2007	1
Chisulo	6_30	31.8526	-13.973	3	2007	0
Chisulo	6_31	31.8536	-13.974	3	2007	0
Chisulo	6_2	31.8635	-13.961	3	2007	1
Chisulo	5_0	31.8775	-13.9509	4	2007	0
Chisulo	5_1	31.8766	-13.9518	4	2007	0
Chisulo	5_2	31.8763	-13.9528	4	2007	0
Chisulo	5_3	31.8769	-13.9532	4	2007	0
Chisulo	5_4	31.8768	-13.9548	4	2007	0
Chisulo	5_5	31.8765	-13.9558	4	2007	0
Chisulo	5_6	31.8766	-13.957	4	2007	0
Chisulo	5_7	31.8768	-13.958	4	2007	0
Chisulo	5_8	31.877	-13.9591	4	2007	2
Chisulo	5_9	31.8777	-13.9598	4	2007	0
Chisulo	5_10	31.8787	-13.9606	4	2007	0
Chisulo	5_11	31.8794	-13.9613	4	2007	0
Chisulo	5_12	31.8802	-13.9619	4	2007	0
Chisulo	5_13	31.8809	-13.9626	4	2007	0
Chisulo	5_14	31.8816	-13.9632	4	2007	0
Chisulo	5_15	31.8826	-13.9633	4	2007	0
Chisulo	5_16	31.8829	-13.9636	4	2007	0
Chisulo	5_17	31.8837	-13.9657	4	2007	0
Chisulo	5_18	31.8837	-13.9669	4	2007	0
Chisulo	5_19	31.8833	-13.9679	4	2007	0
Chisulo	5_20	31.8834	-13.9689	4	2007	0
Chisulo	5_21	31.883	-13.9699	4	2007	0
Chisulo	5_22	31.8824	-13.9707	4	2007	0
Chisulo	5_23	31.8818	-13.9712	4	2007	0
Chisulo	5_24	31.8808	-13.9708	4	2007	0
Chisulo	5_25	31.8788	-13.9707	4	2007	0
Chisulo	5_26	31.8787	-13.9707	4	2007	0
Chisulo	5_27	31.8778	-13.9705	4	2007	0
Chisulo	5_28	31.8769	-13.9709	4	2007	0
Chisulo	5_29	31.8758	-13.9711	4	2007	1
Chisulo	5_30	31.8748	-13.9711	4	2007	0
Chisulo	5_31	31.8739	-13.971	4	2007	0
Chisulo	5_32	31.873	-13.9705	4	2007	0
Chisulo	5_34	31.8712	-13.9695	4	2007	1
Chisulo	5_35	31.8705	-13.969	4	2007	0
Chisulo	5_36	31.8696	-13.9684	4	2007	0
Chisulo	5_37	31.8686	-13.968	4	2007	1
Chisulo	5_38	31.8682	-13.9672	4	2007	1
Chisulo	5_39	31.8678	-13.9661	4	2007	1
Chisulo	5_40	31.8675	-13.9652	4	2007	2
Chisulo	5_41	31.8671	-13.9643	4	2007	1
Chisulo	5_33	31.8721	-13.9701	4	2007	1
Chisulo	6_0	31.8649	-13.962	4	2007	3
Chisulo	6_1	31.8643	-13.9615	4	2007	0
Chisulo	6_2	31.8635	-13.961	4	2007	1
Chisulo	6_4	31.8621	-13.9597	4	2007	2
Chisulo	6_5	31.8615	-13.9591	4	2007	0
Chisulo	6_6	31.8605	-13.9583	4	2007	0
Chisulo	6_8	31.8596	-13.9569	4	2007	0
Chisulo	6_9	31.8587	-13.9568	4	2007	0
Chisulo	6_10	31.858	-13.9574	4	2007	0
Chisulo	6_11	31.8572	-13.9576	4	2007	0
Chisulo	6_12	31.8563	-13.9581	4	2007	0
Chisulo	6_13	31.8591	-13.9569	4	2007	0
Chisulo	6_14	31.8553	-13.9589	4	2007	0
Chisulo	6_15	31.8545	-13.9597	4	2007	0
Chisulo	6_16	31.8538	-13.9604	4	2007	0
Chisulo	6_17	31.8529	-13.9613	4	2007	0
Chisulo	6_18	31.8531	-13.9624	4	2007	0
Chisulo	6_19	31.8531	-13.9632	4	2007	0
Chisulo	6_20	31.8535	-13.9642	4	2007	0
Chisulo	6_21	31.8534	-13.9654	4	2007	0
Chisulo	6_22	31.8533	-13.9663	4	2007	0
Chisulo	6_23	31.8531	-13.9671	4	2007	0
Chisulo	6_24	31.8527	-13.9678	4	2007	0
Chisulo	6_25	31.8524	-13.9687	4	2007	0
Chisulo	6_26	31.8521	-13.9646	4	2007	2
Chisulo	6_27	31.8522	-13.9696	4	2007	0
Chisulo	6_29	31.852	-13.9723	4	2007	0
Chisulo	6_30	31.8526	-13.973	4	2007	0
Chisulo	6_31	31.8536	-13.974	4	2007	0
Chisulo	6_3	31.8628	-13.9603	4	2007	2
Chisulo	6_28	31.8513	-13.9712	4	2007	1
Chisulo	6_7	31.8602	-13.9575	4	2007	1
Chisulo	5_0	31.8775	-13.9509	5	2007	0
Chisulo	5_1	31.8766	-13.9518	5	2007	0
Chisulo	5_2	31.8763	-13.9528	5	2007	0
Chisulo	5_3	31.8769	-13.9532	5	2007	0
Chisulo	5_4	31.8768	-13.9548	5	2007	0
Chisulo	5_5	31.8765	-13.9558	5	2007	0
Chisulo	5_6	31.8766	-13.957	5	2007	0
Chisulo	5_7	31.8768	-13.958	5	2007	0
Chisulo	5_8	31.877	-13.9591	5	2007	0
Chisulo	5_9	31.8777	-13.9598	5	2007	0
Chisulo	5_10	31.8787	-13.9606	5	2007	0
Chisulo	5_11	31.8794	-13.9613	5	2007	0
Chisulo	5_12	31.8802	-13.9619	5	2007	0
Chisulo	5_13	31.8809	-13.9626	5	2007	0
Chisulo	5_14	31.8816	-13.9632	5	2007	0
Chisulo	5_15	31.8826	-13.9633	5	2007	0
Chisulo	5_16	31.8829	-13.9636	5	2007	0
Chisulo	5_17	31.8837	-13.9657	5	2007	0
Chisulo	5_18	31.8837	-13.9669	5	2007	0
Chisulo	5_19	31.8833	-13.9679	5	2007	0
Chisulo	5_20	31.8834	-13.9689	5	2007	0
Chisulo	5_21	31.883	-13.9699	5	2007	0
Chisulo	5_22	31.8824	-13.9707	5	2007	0
Chisulo	5_23	31.8818	-13.9712	5	2007	0
Chisulo	5_24	31.8808	-13.9708	5	2007	0
Chisulo	5_25	31.8788	-13.9707	5	2007	0
Chisulo	5_26	31.8787	-13.9707	5	2007	0
Chisulo	5_27	31.8778	-13.9705	5	2007	0
Chisulo	5_28	31.8769	-13.9709	5	2007	1
Chisulo	5_29	31.8758	-13.9711	5	2007	1
Chisulo	5_30	31.8748	-13.9711	5	2007	0
Chisulo	5_31	31.8739	-13.971	5	2007	0
Chisulo	5_32	31.873	-13.9705	5	2007	2
Chisulo	5_33	31.8721	-13.9701	5	2007	0
Chisulo	5_34	31.8712	-13.9695	5	2007	0
Chisulo	5_35	31.8705	-13.969	5	2007	4
Chisulo	5_36	31.8696	-13.9684	5	2007	4
Chisulo	5_37	31.8686	-13.968	5	2007	1
Chisulo	5_39	31.8678	-13.9661	5	2007	0
Chisulo	5_40	31.8675	-13.9652	5	2007	4
Chisulo	5_41	31.8671	-13.9643	5	2007	1
Chisulo	5_38	31.8682	-13.9672	5	2007	1
Chisulo	6_0	31.8649	-13.962	5	2007	0
Chisulo	6_1	31.8643	-13.9615	5	2007	0
Chisulo	6_2	31.8635	-13.961	5	2007	0
Chisulo	6_5	31.8615	-13.9591	5	2007	0
Chisulo	6_6	31.8605	-13.9583	5	2007	0
Chisulo	6_7	31.8602	-13.9575	5	2007	0
Chisulo	6_8	31.8596	-13.9569	5	2007	0
Chisulo	6_9	31.8587	-13.9568	5	2007	0
Chisulo	6_10	31.858	-13.9574	5	2007	0
Chisulo	6_11	31.8572	-13.9576	5	2007	0
Chisulo	6_12	31.8563	-13.9581	5	2007	0
Chisulo	6_13	31.8591	-13.9569	5	2007	0
Chisulo	6_14	31.8553	-13.9589	5	2007	0
Chisulo	6_15	31.8545	-13.9597	5	2007	0
Chisulo	6_16	31.8538	-13.9604	5	2007	0
Chisulo	6_17	31.8529	-13.9613	5	2007	0
Chisulo	6_18	31.8531	-13.9624	5	2007	0
Chisulo	6_19	31.8531	-13.9632	5	2007	0
Chisulo	6_20	31.8535	-13.9642	5	2007	0
Chisulo	6_21	31.8534	-13.9654	5	2007	0
Chisulo	6_22	31.8533	-13.9663	5	2007	1
Chisulo	6_23	31.8531	-13.9671	5	2007	1
Chisulo	6_24	31.8527	-13.9678	5	2007	1
Chisulo	6_25	31.8524	-13.9687	5	2007	0
Chisulo	6_26	31.8521	-13.9646	5	2007	0
Chisulo	6_28	31.8513	-13.9712	5	2007	2
Chisulo	6_29	31.852	-13.9723	5	2007	0
Chisulo	6_31	31.8536	-13.974	5	2007	0
Chisulo	6_3	31.8628	-13.9603	5	2007	1
Chisulo	6_4	31.8621	-13.9597	5	2007	4
Chisulo	6_27	31.8522	-13.9696	5	2007	3
Chisulo	6_30	31.8526	-13.973	5	2007	1
Chisulo	5_0	31.8775	-13.9509	6	2007	0
Chisulo	5_1	31.8766	-13.9518	6	2007	0
Chisulo	5_2	31.8763	-13.9528	6	2007	0
Chisulo	5_3	31.8769	-13.9532	6	2007	0
Chisulo	5_4	31.8768	-13.9548	6	2007	0
Chisulo	5_5	31.8765	-13.9558	6	2007	0
Chisulo	5_6	31.8766	-13.957	6	2007	0
Chisulo	5_7	31.8768	-13.958	6	2007	0
Chisulo	5_8	31.877	-13.9591	6	2007	1
Chisulo	5_9	31.8777	-13.9598	6	2007	0
Chisulo	5_10	31.8787	-13.9606	6	2007	0
Chisulo	5_11	31.8794	-13.9613	6	2007	0
Chisulo	5_12	31.8802	-13.9619	6	2007	0
Chisulo	5_13	31.8809	-13.9626	6	2007	0
Chisulo	5_14	31.8816	-13.9632	6	2007	0
Chisulo	5_15	31.8826	-13.9633	6	2007	0
Chisulo	5_16	31.8829	-13.9636	6	2007	0
Chisulo	5_17	31.8837	-13.9657	6	2007	0
Chisulo	5_18	31.8837	-13.9669	6	2007	0
Chisulo	5_19	31.8833	-13.9679	6	2007	0
Chisulo	5_20	31.8834	-13.9689	6	2007	0
Chisulo	5_21	31.883	-13.9699	6	2007	0
Chisulo	5_22	31.8824	-13.9707	6	2007	0
Chisulo	5_23	31.8818	-13.9712	6	2007	0
Chisulo	5_24	31.8808	-13.9708	6	2007	0
Chisulo	5_25	31.8788	-13.9707	6	2007	0
Chisulo	5_26	31.8787	-13.9707	6	2007	0
Chisulo	5_27	31.8778	-13.9705	6	2007	0
Chisulo	5_28	31.8769	-13.9709	6	2007	0
Chisulo	5_29	31.8758	-13.9711	6	2007	0
Chisulo	5_30	31.8748	-13.9711	6	2007	0
Chisulo	5_31	31.8739	-13.971	6	2007	0
Chisulo	5_32	31.873	-13.9705	6	2007	0
Chisulo	5_33	31.8721	-13.9701	6	2007	0
Chisulo	5_34	31.8712	-13.9695	6	2007	0
Chisulo	5_35	31.8705	-13.969	6	2007	1
Chisulo	5_38	31.8682	-13.9672	6	2007	1
Chisulo	5_39	31.8678	-13.9661	6	2007	1
Chisulo	5_41	31.8671	-13.9643	6	2007	0
Chisulo	5_36	31.8696	-13.9684	6	2007	2
Chisulo	5_37	31.8686	-13.968	6	2007	1
Chisulo	5_40	31.8675	-13.9652	6	2007	2
Chisulo	6_0	31.8649	-13.962	6	2007	0
Chisulo	6_1	31.8643	-13.9615	6	2007	0
Chisulo	6_2	31.8635	-13.961	6	2007	0
Chisulo	6_3	31.8628	-13.9603	6	2007	0
Chisulo	6_4	31.8621	-13.9597	6	2007	1
Chisulo	6_5	31.8615	-13.9591	6	2007	0
Chisulo	6_6	31.8605	-13.9583	6	2007	0
Chisulo	6_7	31.8602	-13.9575	6	2007	0
Chisulo	6_8	31.8596	-13.9569	6	2007	1
Chisulo	6_9	31.8587	-13.9568	6	2007	0
Chisulo	6_10	31.858	-13.9574	6	2007	0
Chisulo	6_11	31.8572	-13.9576	6	2007	0
Chisulo	6_12	31.8563	-13.9581	6	2007	0
Chisulo	6_13	31.8591	-13.9569	6	2007	0
Chisulo	6_14	31.8553	-13.9589	6	2007	0
Chisulo	6_15	31.8545	-13.9597	6	2007	0
Chisulo	6_16	31.8538	-13.9604	6	2007	0
Chisulo	6_17	31.8529	-13.9613	6	2007	0
Chisulo	6_18	31.8531	-13.9624	6	2007	0
Chisulo	6_19	31.8531	-13.9632	6	2007	0
Chisulo	6_20	31.8535	-13.9642	6	2007	0
Chisulo	6_21	31.8534	-13.9654	6	2007	0
Chisulo	6_22	31.8533	-13.9663	6	2007	0
Chisulo	6_23	31.8531	-13.9671	6	2007	0
Chisulo	6_24	31.8527	-13.9678	6	2007	0
Chisulo	6_25	31.8524	-13.9687	6	2007	0
Chisulo	6_26	31.8521	-13.9646	6	2007	0
Chisulo	6_27	31.8522	-13.9696	6	2007	0
Chisulo	6_28	31.8513	-13.9712	6	2007	0
Chisulo	6_29	31.852	-13.9723	6	2007	0
Chisulo	6_30	31.8526	-13.973	6	2007	0
Chisulo	6_31	31.8536	-13.974	6	2007	0
Chisulo	5_0	31.8775	-13.9509	7	2007	0
Chisulo	5_1	31.8766	-13.9518	7	2007	0
Chisulo	5_2	31.8763	-13.9528	7	2007	0
Chisulo	5_3	31.8769	-13.9532	7	2007	0
Chisulo	5_4	31.8768	-13.9548	7	2007	0
Chisulo	5_5	31.8765	-13.9558	7	2007	0
Chisulo	5_6	31.8766	-13.957	7	2007	0
Chisulo	5_7	31.8768	-13.958	7	2007	0
Chisulo	5_8	31.877	-13.9591	7	2007	1
Chisulo	5_9	31.8777	-13.9598	7	2007	0
Chisulo	5_10	31.8787	-13.9606	7	2007	0
Chisulo	5_11	31.8794	-13.9613	7	2007	0
Chisulo	5_12	31.8802	-13.9619	7	2007	0
Chisulo	5_13	31.8809	-13.9626	7	2007	0
Chisulo	5_14	31.8816	-13.9632	7	2007	0
Chisulo	5_15	31.8826	-13.9633	7	2007	0
Chisulo	5_16	31.8829	-13.9636	7	2007	0
Chisulo	5_17	31.8837	-13.9657	7	2007	0
Chisulo	5_18	31.8837	-13.9669	7	2007	0
Chisulo	5_19	31.8833	-13.9679	7	2007	0
Chisulo	5_20	31.8834	-13.9689	7	2007	0
Chisulo	5_21	31.883	-13.9699	7	2007	0
Chisulo	5_22	31.8824	-13.9707	7	2007	0
Chisulo	5_23	31.8818	-13.9712	7	2007	0
Chisulo	5_24	31.8808	-13.9708	7	2007	0
Chisulo	5_25	31.8788	-13.9707	7	2007	0
Chisulo	5_26	31.8787	-13.9707	7	2007	0
Chisulo	5_27	31.8778	-13.9705	7	2007	0
Chisulo	5_28	31.8769	-13.9709	7	2007	0
Chisulo	5_29	31.8758	-13.9711	7	2007	0
Chisulo	5_30	31.8748	-13.9711	7	2007	0
Chisulo	5_31	31.8739	-13.971	7	2007	0
Chisulo	5_32	31.873	-13.9705	7	2007	0
Chisulo	5_33	31.8721	-13.9701	7	2007	0
Chisulo	5_34	31.8712	-13.9695	7	2007	0
Chisulo	5_35	31.8705	-13.969	7	2007	0
Chisulo	5_36	31.8696	-13.9684	7	2007	3
Chisulo	5_37	31.8686	-13.968	7	2007	1
Chisulo	5_38	31.8682	-13.9672	7	2007	2
Chisulo	5_39	31.8678	-13.9661	7	2007	2
Chisulo	5_40	31.8675	-13.9652	7	2007	1
Chisulo	5_41	31.8671	-13.9643	7	2007	1
Chisulo	6_0	31.8649	-13.962	7	2007	0
Chisulo	6_1	31.8643	-13.9615	7	2007	0
Chisulo	6_2	31.8635	-13.961	7	2007	0
Chisulo	6_3	31.8628	-13.9603	7	2007	0
Chisulo	6_4	31.8621	-13.9597	7	2007	1
Chisulo	6_5	31.8615	-13.9591	7	2007	0
Chisulo	6_6	31.8605	-13.9583	7	2007	0
Chisulo	6_7	31.8602	-13.9575	7	2007	1
Chisulo	6_8	31.8596	-13.9569	7	2007	2
Chisulo	6_9	31.8587	-13.9568	7	2007	0
Chisulo	6_10	31.858	-13.9574	7	2007	0
Chisulo	6_11	31.8572	-13.9576	7	2007	0
Chisulo	6_12	31.8563	-13.9581	7	2007	0
Chisulo	6_13	31.8591	-13.9569	7	2007	0
Chisulo	6_14	31.8553	-13.9589	7	2007	0
Chisulo	6_15	31.8545	-13.9597	7	2007	0
Chisulo	6_16	31.8538	-13.9604	7	2007	0
Chisulo	6_17	31.8529	-13.9613	7	2007	0
Chisulo	6_18	31.8531	-13.9624	7	2007	0
Chisulo	6_19	31.8531	-13.9632	7	2007	0
Chisulo	6_20	31.8535	-13.9642	7	2007	0
Chisulo	6_21	31.8534	-13.9654	7	2007	0
Chisulo	6_22	31.8533	-13.9663	7	2007	0
Chisulo	6_23	31.8531	-13.9671	7	2007	0
Chisulo	6_24	31.8527	-13.9678	7	2007	0
Chisulo	6_25	31.8524	-13.9687	7	2007	0
Chisulo	6_26	31.8521	-13.9646	7	2007	0
Chisulo	6_27	31.8522	-13.9696	7	2007	0
Chisulo	6_28	31.8513	-13.9712	7	2007	0
Chisulo	6_29	31.852	-13.9723	7	2007	1
Chisulo	6_30	31.8526	-13.973	7	2007	0
Chisulo	6_31	31.8536	-13.974	7	2007	0
Chisulo	5_0	31.8775	-13.9509	8	2007	0
Chisulo	5_1	31.8766	-13.9518	8	2007	0
Chisulo	5_2	31.8763	-13.9528	8	2007	0
Chisulo	5_3	31.8769	-13.9532	8	2007	0
Chisulo	5_4	31.8768	-13.9548	8	2007	1
Chisulo	5_5	31.8765	-13.9558	8	2007	0
Chisulo	5_6	31.8766	-13.957	8	2007	0
Chisulo	5_7	31.8768	-13.958	8	2007	0
Chisulo	5_8	31.877	-13.9591	8	2007	0
Chisulo	5_9	31.8777	-13.9598	8	2007	0
Chisulo	5_10	31.8787	-13.9606	8	2007	0
Chisulo	5_11	31.8794	-13.9613	8	2007	0
Chisulo	5_12	31.8802	-13.9619	8	2007	0
Chisulo	5_13	31.8809	-13.9626	8	2007	0
Chisulo	5_14	31.8816	-13.9632	8	2007	0
Chisulo	5_15	31.8826	-13.9633	8	2007	0
Chisulo	5_16	31.8829	-13.9636	8	2007	0
Chisulo	5_17	31.8837	-13.9657	8	2007	0
Chisulo	5_18	31.8837	-13.9669	8	2007	0
Chisulo	5_19	31.8833	-13.9679	8	2007	0
Chisulo	5_20	31.8834	-13.9689	8	2007	0
Chisulo	5_21	31.883	-13.9699	8	2007	0
Chisulo	5_22	31.8824	-13.9707	8	2007	0
Chisulo	5_23	31.8818	-13.9712	8	2007	0
Chisulo	5_24	31.8808	-13.9708	8	2007	0
Chisulo	5_25	31.8788	-13.9707	8	2007	0
Chisulo	5_26	31.8787	-13.9707	8	2007	0
Chisulo	5_27	31.8778	-13.9705	8	2007	0
Chisulo	5_28	31.8769	-13.9709	8	2007	0
Chisulo	5_29	31.8758	-13.9711	8	2007	0
Chisulo	5_30	31.8748	-13.9711	8	2007	0
Chisulo	5_31	31.8739	-13.971	8	2007	0
Chisulo	5_32	31.873	-13.9705	8	2007	1
Chisulo	5_33	31.8721	-13.9701	8	2007	0
Chisulo	5_34	31.8712	-13.9695	8	2007	1
Chisulo	5_35	31.8705	-13.969	8	2007	0
Chisulo	5_37	31.8686	-13.968	8	2007	0
Chisulo	5_38	31.8682	-13.9672	8	2007	0
Chisulo	5_39	31.8678	-13.9661	8	2007	0
Chisulo	5_40	31.8675	-13.9652	8	2007	0
Chisulo	5_36	31.8696	-13.9684	8	2007	3
Chisulo	5_41	31.8671	-13.9643	8	2007	4
Chisulo	6_0	31.8649	-13.962	8	2007	0
Chisulo	6_1	31.8643	-13.9615	8	2007	0
Chisulo	6_2	31.8635	-13.961	8	2007	0
Chisulo	6_3	31.8628	-13.9603	8	2007	0
Chisulo	6_5	31.8615	-13.9591	8	2007	0
Chisulo	6_6	31.8605	-13.9583	8	2007	0
Chisulo	6_7	31.8602	-13.9575	8	2007	0
Chisulo	6_9	31.8587	-13.9568	8	2007	0
Chisulo	6_10	31.858	-13.9574	8	2007	0
Chisulo	6_11	31.8572	-13.9576	8	2007	0
Chisulo	6_12	31.8563	-13.9581	8	2007	0
Chisulo	6_13	31.8591	-13.9569	8	2007	0
Chisulo	6_15	31.8545	-13.9597	8	2007	0
Chisulo	6_16	31.8538	-13.9604	8	2007	0
Chisulo	6_17	31.8529	-13.9613	8	2007	0
Chisulo	6_18	31.8531	-13.9624	8	2007	0
Chisulo	6_19	31.8531	-13.9632	8	2007	0
Chisulo	6_20	31.8535	-13.9642	8	2007	0
Chisulo	6_21	31.8534	-13.9654	8	2007	0
Chisulo	6_22	31.8533	-13.9663	8	2007	0
Chisulo	6_24	31.8527	-13.9678	8	2007	0
Chisulo	6_25	31.8524	-13.9687	8	2007	0
Chisulo	6_26	31.8521	-13.9646	8	2007	0
Chisulo	6_27	31.8522	-13.9696	8	2007	0
Chisulo	6_28	31.8513	-13.9712	8	2007	1
Chisulo	6_30	31.8526	-13.973	8	2007	1
Chisulo	6_31	31.8536	-13.974	8	2007	0
Chisulo	6_4	31.8621	-13.9597	8	2007	3
Chisulo	6_14	31.8553	-13.9589	8	2007	1
Chisulo	6_23	31.8531	-13.9671	8	2007	1
Chisulo	6_29	31.852	-13.9723	8	2007	1
Chisulo	6_8	31.8596	-13.9569	8	2007	1
Chisulo	5_0	31.8775	-13.9509	9	2007	0
Chisulo	5_1	31.8766	-13.9518	9	2007	0
Chisulo	5_2	31.8763	-13.9528	9	2007	0
Chisulo	5_3	31.8769	-13.9532	9	2007	0
Chisulo	5_4	31.8768	-13.9548	9	2007	0
Chisulo	5_5	31.8765	-13.9558	9	2007	0
Chisulo	5_6	31.8766	-13.957	9	2007	0
Chisulo	5_7	31.8768	-13.958	9	2007	0
Chisulo	5_8	31.877	-13.9591	9	2007	0
Chisulo	5_9	31.8777	-13.9598	9	2007	0
Chisulo	5_10	31.8787	-13.9606	9	2007	0
Chisulo	5_11	31.8794	-13.9613	9	2007	0
Chisulo	5_12	31.8802	-13.9619	9	2007	0
Chisulo	5_13	31.8809	-13.9626	9	2007	0
Chisulo	5_14	31.8816	-13.9632	9	2007	0
Chisulo	5_15	31.8826	-13.9633	9	2007	0
Chisulo	5_16	31.8829	-13.9636	9	2007	0
Chisulo	5_17	31.8837	-13.9657	9	2007	0
Chisulo	5_18	31.8837	-13.9669	9	2007	0
Chisulo	5_19	31.8833	-13.9679	9	2007	0
Chisulo	5_20	31.8834	-13.9689	9	2007	0
Chisulo	5_21	31.883	-13.9699	9	2007	0
Chisulo	5_22	31.8824	-13.9707	9	2007	0
Chisulo	5_23	31.8818	-13.9712	9	2007	0
Chisulo	5_24	31.8808	-13.9708	9	2007	0
Chisulo	5_25	31.8788	-13.9707	9	2007	0
Chisulo	5_26	31.8787	-13.9707	9	2007	0
Chisulo	5_27	31.8778	-13.9705	9	2007	0
Chisulo	5_28	31.8769	-13.9709	9	2007	0
Chisulo	5_29	31.8758	-13.9711	9	2007	0
Chisulo	5_30	31.8748	-13.9711	9	2007	0
Chisulo	5_31	31.8739	-13.971	9	2007	0
Chisulo	5_32	31.873	-13.9705	9	2007	0
Chisulo	5_33	31.8721	-13.9701	9	2007	0
Chisulo	5_34	31.8712	-13.9695	9	2007	0
Chisulo	5_35	31.8705	-13.969	9	2007	2
Chisulo	5_37	31.8686	-13.968	9	2007	1
Chisulo	5_38	31.8682	-13.9672	9	2007	0
Chisulo	5_39	31.8678	-13.9661	9	2007	0
Chisulo	5_40	31.8675	-13.9652	9	2007	1
Chisulo	5_41	31.8671	-13.9643	9	2007	1
Chisulo	5_36	31.8696	-13.9684	9	2007	2
Chisulo	6_0	31.8649	-13.962	9	2007	0
Chisulo	6_1	31.8643	-13.9615	9	2007	0
Chisulo	6_2	31.8635	-13.961	9	2007	0
Chisulo	6_3	31.8628	-13.9603	9	2007	0
Chisulo	6_4	31.8621	-13.9597	9	2007	1
Chisulo	6_5	31.8615	-13.9591	9	2007	0
Chisulo	6_6	31.8605	-13.9583	9	2007	0
Chisulo	6_7	31.8602	-13.9575	9	2007	0
Chisulo	6_8	31.8596	-13.9569	9	2007	0
Chisulo	6_9	31.8587	-13.9568	9	2007	0
Chisulo	6_10	31.858	-13.9574	9	2007	0
Chisulo	6_11	31.8572	-13.9576	9	2007	0
Chisulo	6_12	31.8563	-13.9581	9	2007	0
Chisulo	6_13	31.8591	-13.9569	9	2007	0
Chisulo	6_14	31.8553	-13.9589	9	2007	0
Chisulo	6_15	31.8545	-13.9597	9	2007	0
Chisulo	6_16	31.8538	-13.9604	9	2007	0
Chisulo	6_17	31.8529	-13.9613	9	2007	0
Chisulo	6_18	31.8531	-13.9624	9	2007	0
Chisulo	6_19	31.8531	-13.9632	9	2007	0
Chisulo	6_20	31.8535	-13.9642	9	2007	0
Chisulo	6_21	31.8534	-13.9654	9	2007	0
Chisulo	6_22	31.8533	-13.9663	9	2007	0
Chisulo	6_23	31.8531	-13.9671	9	2007	0
Chisulo	6_24	31.8527	-13.9678	9	2007	0
Chisulo	6_25	31.8524	-13.9687	9	2007	0
Chisulo	6_26	31.8521	-13.9646	9	2007	0
Chisulo	6_27	31.8522	-13.9696	9	2007	0
Chisulo	6_28	31.8513	-13.9712	9	2007	0
Chisulo	6_29	31.852	-13.9723	9	2007	0
Chisulo	6_30	31.8526	-13.973	9	2007	0
Chisulo	6_31	31.8536	-13.974	9	2007	0
Chisulo	5_0	31.8775	-13.9509	10	2007	0
Chisulo	5_1	31.8766	-13.9518	10	2007	0
Chisulo	5_2	31.8763	-13.9528	10	2007	0
Chisulo	5_3	31.8769	-13.9532	10	2007	0
Chisulo	5_4	31.8768	-13.9548	10	2007	0
Chisulo	5_5	31.8765	-13.9558	10	2007	0
Chisulo	5_6	31.8766	-13.957	10	2007	0
Chisulo	5_7	31.8768	-13.958	10	2007	0
Chisulo	5_8	31.877	-13.9591	10	2007	0
Chisulo	5_9	31.8777	-13.9598	10	2007	0
Chisulo	5_10	31.8787	-13.9606	10	2007	0
Chisulo	5_11	31.8794	-13.9613	10	2007	0
Chisulo	5_12	31.8802	-13.9619	10	2007	0
Chisulo	5_13	31.8809	-13.9626	10	2007	0
Chisulo	5_14	31.8816	-13.9632	10	2007	0
Chisulo	5_15	31.8826	-13.9633	10	2007	0
Chisulo	5_16	31.8829	-13.9636	10	2007	0
Chisulo	5_17	31.8837	-13.9657	10	2007	0
Chisulo	5_18	31.8837	-13.9669	10	2007	0
Chisulo	5_19	31.8833	-13.9679	10	2007	0
Chisulo	5_20	31.8834	-13.9689	10	2007	0
Chisulo	5_21	31.883	-13.9699	10	2007	0
Chisulo	5_22	31.8824	-13.9707	10	2007	0
Chisulo	5_23	31.8818	-13.9712	10	2007	0
Chisulo	5_24	31.8808	-13.9708	10	2007	0
Chisulo	5_25	31.8788	-13.9707	10	2007	0
Chisulo	5_26	31.8787	-13.9707	10	2007	0
Chisulo	5_27	31.8778	-13.9705	10	2007	0
Chisulo	5_28	31.8769	-13.9709	10	2007	1
Chisulo	5_29	31.8758	-13.9711	10	2007	0
Chisulo	5_30	31.8748	-13.9711	10	2007	0
Chisulo	5_31	31.8739	-13.971	10	2007	0
Chisulo	5_32	31.873	-13.9705	10	2007	0
Chisulo	5_33	31.8721	-13.9701	10	2007	0
Chisulo	5_34	31.8712	-13.9695	10	2007	0
Chisulo	5_35	31.8705	-13.969	10	2007	2
Chisulo	5_36	31.8696	-13.9684	10	2007	2
Chisulo	5_37	31.8686	-13.968	10	2007	1
Chisulo	5_38	31.8682	-13.9672	10	2007	0
Chisulo	5_39	31.8678	-13.9661	10	2007	1
Chisulo	5_40	31.8675	-13.9652	10	2007	0
Chisulo	5_41	31.8671	-13.9643	10	2007	0
Chisulo	6_0	31.8649	-13.962	10	2007	0
Chisulo	6_1	31.8643	-13.9615	10	2007	0
Chisulo	6_2	31.8635	-13.961	10	2007	0
Chisulo	6_3	31.8628	-13.9603	10	2007	0
Chisulo	6_5	31.8615	-13.9591	10	2007	0
Chisulo	6_6	31.8605	-13.9583	10	2007	0
Chisulo	6_7	31.8602	-13.9575	10	2007	0
Chisulo	6_8	31.8596	-13.9569	10	2007	0
Chisulo	6_9	31.8587	-13.9568	10	2007	0
Chisulo	6_10	31.858	-13.9574	10	2007	0
Chisulo	6_11	31.8572	-13.9576	10	2007	0
Chisulo	6_12	31.8563	-13.9581	10	2007	0
Chisulo	6_13	31.8591	-13.9569	10	2007	0
Chisulo	6_14	31.8553	-13.9589	10	2007	0
Chisulo	6_15	31.8545	-13.9597	10	2007	0
Chisulo	6_16	31.8538	-13.9604	10	2007	0
Chisulo	6_17	31.8529	-13.9613	10	2007	0
Chisulo	6_18	31.8531	-13.9624	10	2007	0
Chisulo	6_19	31.8531	-13.9632	10	2007	0
Chisulo	6_20	31.8535	-13.9642	10	2007	0
Chisulo	6_21	31.8534	-13.9654	10	2007	0
Chisulo	6_22	31.8533	-13.9663	10	2007	0
Chisulo	6_23	31.8531	-13.9671	10	2007	0
Chisulo	6_24	31.8527	-13.9678	10	2007	0
Chisulo	6_25	31.8524	-13.9687	10	2007	2
Chisulo	6_26	31.8521	-13.9646	10	2007	0
Chisulo	6_27	31.8522	-13.9696	10	2007	1
Chisulo	6_28	31.8513	-13.9712	10	2007	1
Chisulo	6_29	31.852	-13.9723	10	2007	1
Chisulo	6_30	31.8526	-13.973	10	2007	0
Chisulo	6_31	31.8536	-13.974	10	2007	0
Chisulo	6_4	31.8621	-13.9597	10	2007	1
Chisulo	5_0	31.8775	-13.9509	11	2007	0
Chisulo	5_1	31.8766	-13.9518	11	2007	0
Chisulo	5_2	31.8763	-13.9528	11	2007	0
Chisulo	5_3	31.8769	-13.9532	11	2007	0
Chisulo	5_4	31.8768	-13.9548	11	2007	0
Chisulo	5_5	31.8765	-13.9558	11	2007	0
Chisulo	5_6	31.8766	-13.957	11	2007	0
Chisulo	5_7	31.8768	-13.958	11	2007	0
Chisulo	5_8	31.877	-13.9591	11	2007	0
Chisulo	5_9	31.8777	-13.9598	11	2007	0
Chisulo	5_10	31.8787	-13.9606	11	2007	0
Chisulo	5_11	31.8794	-13.9613	11	2007	0
Chisulo	5_12	31.8802	-13.9619	11	2007	0
Chisulo	5_13	31.8809	-13.9626	11	2007	0
Chisulo	5_14	31.8816	-13.9632	11	2007	0
Chisulo	5_15	31.8826	-13.9633	11	2007	0
Chisulo	5_16	31.8829	-13.9636	11	2007	0
Chisulo	5_17	31.8837	-13.9657	11	2007	0
Chisulo	5_18	31.8837	-13.9669	11	2007	0
Chisulo	5_19	31.8833	-13.9679	11	2007	0
Chisulo	5_20	31.8834	-13.9689	11	2007	0
Chisulo	5_21	31.883	-13.9699	11	2007	0
Chisulo	5_22	31.8824	-13.9707	11	2007	0
Chisulo	5_23	31.8818	-13.9712	11	2007	0
Chisulo	5_24	31.8808	-13.9708	11	2007	0
Chisulo	5_25	31.8788	-13.9707	11	2007	0
Chisulo	5_26	31.8787	-13.9707	11	2007	0
Chisulo	5_27	31.8778	-13.9705	11	2007	0
Chisulo	5_28	31.8769	-13.9709	11	2007	0
Chisulo	5_29	31.8758	-13.9711	11	2007	0
Chisulo	5_30	31.8748	-13.9711	11	2007	0
Chisulo	5_31	31.8739	-13.971	11	2007	0
Chisulo	5_32	31.873	-13.9705	11	2007	0
Chisulo	5_33	31.8721	-13.9701	11	2007	0
Chisulo	5_34	31.8712	-13.9695	11	2007	0
Chisulo	5_35	31.8705	-13.969	11	2007	0
Chisulo	5_36	31.8696	-13.9684	11	2007	1
Chisulo	5_37	31.8686	-13.968	11	2007	0
Chisulo	5_38	31.8682	-13.9672	11	2007	0
Chisulo	5_39	31.8678	-13.9661	11	2007	0
Chisulo	5_40	31.8675	-13.9652	11	2007	1
Chisulo	5_41	31.8671	-13.9643	11	2007	0
Chisulo	6_0	31.8649	-13.962	11	2007	0
Chisulo	6_1	31.8643	-13.9615	11	2007	0
Chisulo	6_2	31.8635	-13.961	11	2007	0
Chisulo	6_3	31.8628	-13.9603	11	2007	0
Chisulo	6_4	31.8621	-13.9597	11	2007	1
Chisulo	6_5	31.8615	-13.9591	11	2007	0
Chisulo	6_6	31.8605	-13.9583	11	2007	0
Chisulo	6_7	31.8602	-13.9575	11	2007	0
Chisulo	6_8	31.8596	-13.9569	11	2007	0
Chisulo	6_9	31.8587	-13.9568	11	2007	0
Chisulo	6_10	31.858	-13.9574	11	2007	0
Chisulo	6_11	31.8572	-13.9576	11	2007	0
Chisulo	6_12	31.8563	-13.9581	11	2007	0
Chisulo	6_13	31.8591	-13.9569	11	2007	0
Chisulo	6_14	31.8553	-13.9589	11	2007	0
Chisulo	6_15	31.8545	-13.9597	11	2007	0
Chisulo	6_16	31.8538	-13.9604	11	2007	0
Chisulo	6_17	31.8529	-13.9613	11	2007	0
Chisulo	6_18	31.8531	-13.9624	11	2007	0
Chisulo	6_19	31.8531	-13.9632	11	2007	0
Chisulo	6_20	31.8535	-13.9642	11	2007	0
Chisulo	6_21	31.8534	-13.9654	11	2007	0
Chisulo	6_22	31.8533	-13.9663	11	2007	0
Chisulo	6_23	31.8531	-13.9671	11	2007	0
Chisulo	6_24	31.8527	-13.9678	11	2007	0
Chisulo	6_25	31.8524	-13.9687	11	2007	0
Chisulo	6_26	31.8521	-13.9646	11	2007	0
Chisulo	6_27	31.8522	-13.9696	11	2007	0
Chisulo	6_28	31.8513	-13.9712	11	2007	0
Chisulo	6_29	31.852	-13.9723	11	2007	0
Chisulo	6_30	31.8526	-13.973	11	2007	0
Chisulo	6_31	31.8536	-13.974	11	2007	0
Kasamanda	3_0	31.9419	-13.7975	12	2006	0
Kasamanda	3_1	31.9408	-13.7969	12	2006	0
Kasamanda	3_2	31.9399	-13.7968	12	2006	0
Kasamanda	3_3	31.9389	-13.7971	12	2006	0
Kasamanda	3_4	31.9379	-13.7972	12	2006	0
Kasamanda	3_5	31.9367	-13.7975	12	2006	0
Kasamanda	3_6	31.9356	-13.7979	12	2006	0
Kasamanda	3_7	31.9349	-13.7972	12	2006	0
Kasamanda	3_8	31.9344	-13.7963	12	2006	0
Kasamanda	3_9	31.9334	-13.796	12	2006	0
Kasamanda	3_10	31.9321	-13.7952	12	2006	0
Kasamanda	3_11	31.9315	-13.7942	12	2006	0
Kasamanda	3_12	31.9306	-13.7941	12	2006	0
Kasamanda	3_13	31.9299	-13.7947	12	2006	0
Kasamanda	3_14	31.9289	-13.7948	12	2006	0
Kasamanda	3_15	31.9281	-13.7952	12	2006	0
Kasamanda	3_16	31.9266	-13.7958	12	2006	0
Kasamanda	3_17	31.9252	-13.7958	12	2006	0
Kasamanda	3_18	31.9244	-13.7956	12	2006	0
Kasamanda	3_19	31.9233	-13.7951	12	2006	0
Kasamanda	3_20	31.9233	-13.7939	12	2006	0
Kasamanda	3_21	31.9242	-13.7934	12	2006	0
Kasamanda	3_22	31.9249	-13.7929	12	2006	0
Kasamanda	3_23	31.9244	-13.7916	12	2006	0
Kasamanda	3_24	31.9247	-13.7907	12	2006	0
Kasamanda	3_25	31.9247	-13.7897	12	2006	0
Kasamanda	3_26	31.9247	-13.7888	12	2006	0
Kasamanda	3_27	31.9245	-13.7875	12	2006	1
Kasamanda	3_28	31.9245	-13.7865	12	2006	0
Kasamanda	3_29	31.924	-13.7852	12	2006	0
Kasamanda	3_30	31.9238	-13.7838	12	2006	0
Kasamanda	3_31	31.924	-13.7829	12	2006	0
Kasamanda	3_32	31.924	-13.7819	12	2006	0
Kasamanda	3_33	31.9247	-13.781	12	2006	0
Kasamanda	3_34	31.9259	-13.7809	12	2006	0
Kasamanda	3_35	31.9276	-13.7812	12	2006	0
Kasamanda	3_36	31.9285	-13.7809	12	2006	0
Kasamanda	3_37	31.9293	-13.7812	12	2006	0
Kasamanda	3_38	31.9306	-13.7817	12	2006	0
Kasamanda	3_39	31.9317	-13.7816	12	2006	0
Kasamanda	3_40	31.9324	-13.7807	12	2006	0
Kasamanda	3_41	31.9335	-13.7799	12	2006	0
Kasamanda	3_42	31.9345	-13.7793	12	2006	0
Kasamanda	3_43	31.9355	-13.7799	12	2006	0
Kasamanda	3_44	31.9365	-13.7805	12	2006	0
Kasamanda	3_45	31.9372	-13.7814	12	2006	0
Kasamanda	3_46	31.9377	-13.7826	12	2006	0
Kasamanda	3_47	31.9383	-13.7835	12	2006	0
Kasamanda	3_48	31.9391	-13.7842	12	2006	0
Kasamanda	3_49	31.94	-13.7851	12	2006	0
Kasamanda	3_50	31.9409	-13.786	12	2006	0
Kasamanda	3_51	31.942	-13.7864	12	2006	0
Kasamanda	3_52	31.9433	-13.7866	12	2006	0
Kasamanda	3_53	31.9444	-13.7865	12	2006	0
Kasamanda	3_54	31.9455	-13.7864	12	2006	0
Kasamanda	3_55	31.9467	-13.7866	12	2006	0
Kasamanda	3_56	31.9485	-13.7869	12	2006	0
Kasamanda	3_57	31.9494	-13.7873	12	2006	0
Kasamanda	3_58	31.9506	-13.7874	12	2006	0
Kasamanda	3_59	31.9514	-13.7876	12	2006	0
Kasamanda	4_0	31.9542	-13.7885	12	2006	0
Kasamanda	4_1	31.9553	-13.7886	12	2006	0
Kasamanda	4_2	31.9564	-13.7884	12	2006	0
Kasamanda	4_3	31.9574	-13.7881	12	2006	0
Kasamanda	4_4	31.9585	-13.7878	12	2006	0
Kasamanda	4_5	31.9595	-13.7874	12	2006	0
Kasamanda	4_6	31.9606	-13.7872	12	2006	0
Kasamanda	4_7	31.9616	-13.7869	12	2006	0
Kasamanda	4_8	31.9625	-13.7869	12	2006	0
Kasamanda	4_9	31.9634	-13.7867	12	2006	0
Kasamanda	4_10	31.9644	-13.7862	12	2006	1
Kasamanda	4_11	31.9654	-13.7861	12	2006	0
Kasamanda	4_12	31.9664	-13.786	12	2006	0
Kasamanda	4_13	31.9672	-13.7852	12	2006	0
Kasamanda	4_14	31.9681	-13.785	12	2006	0
Kasamanda	4_15	31.969	-13.7849	12	2006	0
Kasamanda	4_16	31.9698	-13.7846	12	2006	0
Kasamanda	4_17	31.9716	-13.7839	12	2006	0
Kasamanda	4_18	31.9726	-13.7837	12	2006	0
Kasamanda	4_19	31.9734	-13.7832	12	2006	0
Kasamanda	4_20	31.9744	-13.7826	12	2006	0
Kasamanda	4_21	31.9752	-13.7822	12	2006	0
Kasamanda	4_22	31.9761	-13.7815	12	2006	0
Kasamanda	4_23	31.9765	-13.7808	12	2006	0
Kasamanda	4_24	31.9769	-13.78	12	2006	0
Kasamanda	4_25	31.9778	-13.7795	12	2006	0
Kasamanda	4_26	31.9787	-13.779	12	2006	0
Kasamanda	4_27	31.9801	-13.7788	12	2006	0
Kasamanda	4_28	31.9811	-13.7785	12	2006	0
Kasamanda	4_29	31.9823	-13.7785	12	2006	0
Kasamanda	4_31	31.9844	-13.7786	12	2006	1
Kasamanda	4_32	31.9853	-13.7783	12	2006	1
Kasamanda	4_33	31.9864	-13.7779	12	2006	0
Kasamanda	4_30	31.9833	-13.7788	12	2006	1
Kasamanda	3_0	31.9419	-13.7975	1	2007	0
Kasamanda	3_1	31.9408	-13.7969	1	2007	0
Kasamanda	3_2	31.9399	-13.7968	1	2007	0
Kasamanda	3_3	31.9389	-13.7971	1	2007	0
Kasamanda	3_4	31.9379	-13.7972	1	2007	0
Kasamanda	3_5	31.9367	-13.7975	1	2007	0
Kasamanda	3_6	31.9356	-13.7979	1	2007	0
Kasamanda	3_7	31.9349	-13.7972	1	2007	0
Kasamanda	3_8	31.9344	-13.7963	1	2007	0
Kasamanda	3_9	31.9334	-13.796	1	2007	0
Kasamanda	3_10	31.9321	-13.7952	1	2007	0
Kasamanda	3_11	31.9315	-13.7942	1	2007	0
Kasamanda	3_12	31.9306	-13.7941	1	2007	0
Kasamanda	3_13	31.9299	-13.7947	1	2007	0
Kasamanda	3_14	31.9289	-13.7948	1	2007	0
Kasamanda	3_15	31.9281	-13.7952	1	2007	0
Kasamanda	3_16	31.9266	-13.7958	1	2007	0
Kasamanda	3_17	31.9252	-13.7958	1	2007	0
Kasamanda	3_18	31.9244	-13.7956	1	2007	0
Kasamanda	3_19	31.9233	-13.7951	1	2007	0
Kasamanda	3_20	31.9233	-13.7939	1	2007	0
Kasamanda	3_21	31.9242	-13.7934	1	2007	0
Kasamanda	3_22	31.9249	-13.7929	1	2007	0
Kasamanda	3_23	31.9244	-13.7916	1	2007	0
Kasamanda	3_24	31.9247	-13.7907	1	2007	0
Kasamanda	3_25	31.9247	-13.7897	1	2007	0
Kasamanda	3_26	31.9247	-13.7888	1	2007	0
Kasamanda	3_27	31.9245	-13.7875	1	2007	0
Kasamanda	3_28	31.9245	-13.7865	1	2007	0
Kasamanda	3_29	31.924	-13.7852	1	2007	0
Kasamanda	3_30	31.9238	-13.7838	1	2007	0
Kasamanda	3_31	31.924	-13.7829	1	2007	0
Kasamanda	3_32	31.924	-13.7819	1	2007	0
Kasamanda	3_33	31.9247	-13.781	1	2007	0
Kasamanda	3_34	31.9259	-13.7809	1	2007	0
Kasamanda	3_35	31.9276	-13.7812	1	2007	0
Kasamanda	3_36	31.9285	-13.7809	1	2007	0
Kasamanda	3_37	31.9293	-13.7812	1	2007	0
Kasamanda	3_38	31.9306	-13.7817	1	2007	0
Kasamanda	3_39	31.9317	-13.7816	1	2007	0
Kasamanda	3_40	31.9324	-13.7807	1	2007	0
Kasamanda	3_41	31.9335	-13.7799	1	2007	0
Kasamanda	3_42	31.9345	-13.7793	1	2007	0
Kasamanda	3_43	31.9355	-13.7799	1	2007	0
Kasamanda	3_44	31.9365	-13.7805	1	2007	0
Kasamanda	3_45	31.9372	-13.7814	1	2007	0
Kasamanda	3_46	31.9377	-13.7826	1	2007	0
Kasamanda	3_47	31.9383	-13.7835	1	2007	0
Kasamanda	3_48	31.9391	-13.7842	1	2007	0
Kasamanda	3_49	31.94	-13.7851	1	2007	0
Kasamanda	3_50	31.9409	-13.786	1	2007	0
Kasamanda	3_51	31.942	-13.7864	1	2007	0
Kasamanda	3_52	31.9433	-13.7866	1	2007	0
Kasamanda	3_53	31.9444	-13.7865	1	2007	0
Kasamanda	3_54	31.9455	-13.7864	1	2007	0
Kasamanda	3_55	31.9467	-13.7866	1	2007	0
Kasamanda	3_56	31.9485	-13.7869	1	2007	0
Kasamanda	3_57	31.9494	-13.7873	1	2007	0
Kasamanda	3_58	31.9506	-13.7874	1	2007	0
Kasamanda	3_59	31.9514	-13.7876	1	2007	0
Kasamanda	4_0	31.9542	-13.7885	1	2007	0
Kasamanda	4_1	31.9553	-13.7886	1	2007	0
Kasamanda	4_2	31.9564	-13.7884	1	2007	0
Kasamanda	4_3	31.9574	-13.7881	1	2007	0
Kasamanda	4_4	31.9585	-13.7878	1	2007	0
Kasamanda	4_5	31.9595	-13.7874	1	2007	0
Kasamanda	4_6	31.9606	-13.7872	1	2007	0
Kasamanda	4_7	31.9616	-13.7869	1	2007	0
Kasamanda	4_8	31.9625	-13.7869	1	2007	0
Kasamanda	4_9	31.9634	-13.7867	1	2007	1
Kasamanda	4_10	31.9644	-13.7862	1	2007	0
Kasamanda	4_11	31.9654	-13.7861	1	2007	0
Kasamanda	4_12	31.9664	-13.786	1	2007	0
Kasamanda	4_13	31.9672	-13.7852	1	2007	0
Kasamanda	4_14	31.9681	-13.785	1	2007	0
Kasamanda	4_15	31.969	-13.7849	1	2007	0
Kasamanda	4_16	31.9698	-13.7846	1	2007	0
Kasamanda	4_17	31.9716	-13.7839	1	2007	0
Kasamanda	4_18	31.9726	-13.7837	1	2007	0
Kasamanda	4_19	31.9734	-13.7832	1	2007	0
Kasamanda	4_20	31.9744	-13.7826	1	2007	0
Kasamanda	4_21	31.9752	-13.7822	1	2007	0
Kasamanda	4_22	31.9761	-13.7815	1	2007	0
Kasamanda	4_23	31.9765	-13.7808	1	2007	0
Kasamanda	4_24	31.9769	-13.78	1	2007	0
Kasamanda	4_25	31.9778	-13.7795	1	2007	0
Kasamanda	4_26	31.9787	-13.779	1	2007	0
Kasamanda	4_27	31.9801	-13.7788	1	2007	0
Kasamanda	4_28	31.9811	-13.7785	1	2007	0
Kasamanda	4_29	31.9823	-13.7785	1	2007	0
Kasamanda	4_30	31.9833	-13.7788	1	2007	0
Kasamanda	4_31	31.9844	-13.7786	1	2007	0
Kasamanda	4_32	31.9853	-13.7783	1	2007	1
Kasamanda	4_33	31.9864	-13.7779	1	2007	0
Kasamanda	3_0	31.9419	-13.7975	2	2007	0
Kasamanda	3_1	31.9408	-13.7969	2	2007	0
Kasamanda	3_2	31.9399	-13.7968	2	2007	0
Kasamanda	3_3	31.9389	-13.7971	2	2007	0
Kasamanda	3_4	31.9379	-13.7972	2	2007	0
Kasamanda	3_5	31.9367	-13.7975	2	2007	0
Kasamanda	3_6	31.9356	-13.7979	2	2007	0
Kasamanda	3_7	31.9349	-13.7972	2	2007	0
Kasamanda	3_8	31.9344	-13.7963	2	2007	0
Kasamanda	3_9	31.9334	-13.796	2	2007	0
Kasamanda	3_10	31.9321	-13.7952	2	2007	0
Kasamanda	3_11	31.9315	-13.7942	2	2007	0
Kasamanda	3_12	31.9306	-13.7941	2	2007	0
Kasamanda	3_13	31.9299	-13.7947	2	2007	0
Kasamanda	3_14	31.9289	-13.7948	2	2007	0
Kasamanda	3_15	31.9281	-13.7952	2	2007	0
Kasamanda	3_16	31.9266	-13.7958	2	2007	0
Kasamanda	3_17	31.9252	-13.7958	2	2007	0
Kasamanda	3_18	31.9244	-13.7956	2	2007	0
Kasamanda	3_19	31.9233	-13.7951	2	2007	0
Kasamanda	3_20	31.9233	-13.7939	2	2007	0
Kasamanda	3_21	31.9242	-13.7934	2	2007	0
Kasamanda	3_22	31.9249	-13.7929	2	2007	0
Kasamanda	3_23	31.9244	-13.7916	2	2007	0
Kasamanda	3_24	31.9247	-13.7907	2	2007	0
Kasamanda	3_25	31.9247	-13.7897	2	2007	0
Kasamanda	3_26	31.9247	-13.7888	2	2007	0
Kasamanda	3_27	31.9245	-13.7875	2	2007	0
Kasamanda	3_28	31.9245	-13.7865	2	2007	0
Kasamanda	3_29	31.924	-13.7852	2	2007	0
Kasamanda	3_30	31.9238	-13.7838	2	2007	0
Kasamanda	3_31	31.924	-13.7829	2	2007	0
Kasamanda	3_32	31.924	-13.7819	2	2007	0
Kasamanda	3_33	31.9247	-13.781	2	2007	0
Kasamanda	3_34	31.9259	-13.7809	2	2007	0
Kasamanda	3_35	31.9276	-13.7812	2	2007	0
Kasamanda	3_36	31.9285	-13.7809	2	2007	0
Kasamanda	3_37	31.9293	-13.7812	2	2007	0
Kasamanda	3_38	31.9306	-13.7817	2	2007	0
Kasamanda	3_39	31.9317	-13.7816	2	2007	0
Kasamanda	3_40	31.9324	-13.7807	2	2007	0
Kasamanda	3_41	31.9335	-13.7799	2	2007	0
Kasamanda	3_42	31.9345	-13.7793	2	2007	0
Kasamanda	3_43	31.9355	-13.7799	2	2007	0
Kasamanda	3_44	31.9365	-13.7805	2	2007	0
Kasamanda	3_45	31.9372	-13.7814	2	2007	0
Kasamanda	3_46	31.9377	-13.7826	2	2007	0
Kasamanda	3_47	31.9383	-13.7835	2	2007	0
Kasamanda	3_48	31.9391	-13.7842	2	2007	0
Kasamanda	3_49	31.94	-13.7851	2	2007	0
Kasamanda	3_50	31.9409	-13.786	2	2007	0
Kasamanda	3_51	31.942	-13.7864	2	2007	0
Kasamanda	3_52	31.9433	-13.7866	2	2007	0
Kasamanda	3_53	31.9444	-13.7865	2	2007	0
Kasamanda	3_54	31.9455	-13.7864	2	2007	0
Kasamanda	3_55	31.9467	-13.7866	2	2007	0
Kasamanda	3_56	31.9485	-13.7869	2	2007	0
Kasamanda	3_57	31.9494	-13.7873	2	2007	0
Kasamanda	3_58	31.9506	-13.7874	2	2007	0
Kasamanda	3_59	31.9514	-13.7876	2	2007	0
Kasamanda	4_0	31.9542	-13.7885	2	2007	0
Kasamanda	4_1	31.9553	-13.7886	2	2007	0
Kasamanda	4_2	31.9564	-13.7884	2	2007	0
Kasamanda	4_3	31.9574	-13.7881	2	2007	0
Kasamanda	4_4	31.9585	-13.7878	2	2007	0
Kasamanda	4_5	31.9595	-13.7874	2	2007	0
Kasamanda	4_6	31.9606	-13.7872	2	2007	0
Kasamanda	4_7	31.9616	-13.7869	2	2007	0
Kasamanda	4_8	31.9625	-13.7869	2	2007	0
Kasamanda	4_9	31.9634	-13.7867	2	2007	0
Kasamanda	4_10	31.9644	-13.7862	2	2007	0
Kasamanda	4_11	31.9654	-13.7861	2	2007	0
Kasamanda	4_12	31.9664	-13.786	2	2007	0
Kasamanda	4_13	31.9672	-13.7852	2	2007	0
Kasamanda	4_14	31.9681	-13.785	2	2007	0
Kasamanda	4_15	31.969	-13.7849	2	2007	0
Kasamanda	4_16	31.9698	-13.7846	2	2007	0
Kasamanda	4_17	31.9716	-13.7839	2	2007	0
Kasamanda	4_18	31.9726	-13.7837	2	2007	0
Kasamanda	4_19	31.9734	-13.7832	2	2007	0
Kasamanda	4_20	31.9744	-13.7826	2	2007	0
Kasamanda	4_21	31.9752	-13.7822	2	2007	0
Kasamanda	4_22	31.9761	-13.7815	2	2007	0
Kasamanda	4_23	31.9765	-13.7808	2	2007	0
Kasamanda	4_24	31.9769	-13.78	2	2007	0
Kasamanda	4_25	31.9778	-13.7795	2	2007	0
Kasamanda	4_26	31.9787	-13.779	2	2007	0
Kasamanda	4_27	31.9801	-13.7788	2	2007	0
Kasamanda	4_28	31.9811	-13.7785	2	2007	2
Kasamanda	4_29	31.9823	-13.7785	2	2007	0
Kasamanda	4_30	31.9833	-13.7788	2	2007	0
Kasamanda	4_31	31.9844	-13.7786	2	2007	0
Kasamanda	4_32	31.9853	-13.7783	2	2007	0
Kasamanda	4_33	31.9864	-13.7779	2	2007	0
Kasamanda	3_0	31.9419	-13.7975	3	2007	0
Kasamanda	3_1	31.9408	-13.7969	3	2007	0
Kasamanda	3_2	31.9399	-13.7968	3	2007	0
Kasamanda	3_3	31.9389	-13.7971	3	2007	0
Kasamanda	3_4	31.9379	-13.7972	3	2007	0
Kasamanda	3_5	31.9367	-13.7975	3	2007	0
Kasamanda	3_6	31.9356	-13.7979	3	2007	0
Kasamanda	3_7	31.9349	-13.7972	3	2007	0
Kasamanda	3_8	31.9344	-13.7963	3	2007	0
Kasamanda	3_9	31.9334	-13.796	3	2007	0
Kasamanda	3_10	31.9321	-13.7952	3	2007	0
Kasamanda	3_11	31.9315	-13.7942	3	2007	0
Kasamanda	3_12	31.9306	-13.7941	3	2007	0
Kasamanda	3_13	31.9299	-13.7947	3	2007	0
Kasamanda	3_14	31.9289	-13.7948	3	2007	0
Kasamanda	3_15	31.9281	-13.7952	3	2007	0
Kasamanda	3_16	31.9266	-13.7958	3	2007	0
Kasamanda	3_17	31.9252	-13.7958	3	2007	0
Kasamanda	3_18	31.9244	-13.7956	3	2007	0
Kasamanda	3_19	31.9233	-13.7951	3	2007	0
Kasamanda	3_20	31.9233	-13.7939	3	2007	0
Kasamanda	3_21	31.9242	-13.7934	3	2007	0
Kasamanda	3_22	31.9249	-13.7929	3	2007	0
Kasamanda	3_23	31.9244	-13.7916	3	2007	0
Kasamanda	3_24	31.9247	-13.7907	3	2007	0
Kasamanda	3_25	31.9247	-13.7897	3	2007	0
Kasamanda	3_26	31.9247	-13.7888	3	2007	0
Kasamanda	3_27	31.9245	-13.7875	3	2007	0
Kasamanda	3_28	31.9245	-13.7865	3	2007	0
Kasamanda	3_29	31.924	-13.7852	3	2007	0
Kasamanda	3_30	31.9238	-13.7838	3	2007	0
Kasamanda	3_31	31.924	-13.7829	3	2007	0
Kasamanda	3_32	31.924	-13.7819	3	2007	0
Kasamanda	3_33	31.9247	-13.781	3	2007	0
Kasamanda	3_34	31.9259	-13.7809	3	2007	0
Kasamanda	3_35	31.9276	-13.7812	3	2007	0
Kasamanda	3_36	31.9285	-13.7809	3	2007	0
Kasamanda	3_37	31.9293	-13.7812	3	2007	0
Kasamanda	3_38	31.9306	-13.7817	3	2007	0
Kasamanda	3_39	31.9317	-13.7816	3	2007	0
Kasamanda	3_40	31.9324	-13.7807	3	2007	0
Kasamanda	3_41	31.9335	-13.7799	3	2007	0
Kasamanda	3_42	31.9345	-13.7793	3	2007	0
Kasamanda	3_43	31.9355	-13.7799	3	2007	0
Kasamanda	3_44	31.9365	-13.7805	3	2007	0
Kasamanda	3_45	31.9372	-13.7814	3	2007	0
Kasamanda	3_46	31.9377	-13.7826	3	2007	0
Kasamanda	3_47	31.9383	-13.7835	3	2007	0
Kasamanda	3_48	31.9391	-13.7842	3	2007	0
Kasamanda	3_49	31.94	-13.7851	3	2007	0
Kasamanda	3_50	31.9409	-13.786	3	2007	0
Kasamanda	3_51	31.942	-13.7864	3	2007	0
Kasamanda	3_52	31.9433	-13.7866	3	2007	0
Kasamanda	3_53	31.9444	-13.7865	3	2007	0
Kasamanda	3_54	31.9455	-13.7864	3	2007	0
Kasamanda	3_55	31.9467	-13.7866	3	2007	0
Kasamanda	3_56	31.9485	-13.7869	3	2007	0
Kasamanda	3_57	31.9494	-13.7873	3	2007	0
Kasamanda	3_58	31.9506	-13.7874	3	2007	0
Kasamanda	3_59	31.9514	-13.7876	3	2007	0
Kasamanda	4_0	31.9542	-13.7885	3	2007	0
Kasamanda	4_1	31.9553	-13.7886	3	2007	0
Kasamanda	4_2	31.9564	-13.7884	3	2007	0
Kasamanda	4_3	31.9574	-13.7881	3	2007	0
Kasamanda	4_4	31.9585	-13.7878	3	2007	0
Kasamanda	4_5	31.9595	-13.7874	3	2007	0
Kasamanda	4_6	31.9606	-13.7872	3	2007	0
Kasamanda	4_7	31.9616	-13.7869	3	2007	0
Kasamanda	4_8	31.9625	-13.7869	3	2007	0
Kasamanda	4_9	31.9634	-13.7867	3	2007	0
Kasamanda	4_10	31.9644	-13.7862	3	2007	0
Kasamanda	4_11	31.9654	-13.7861	3	2007	0
Kasamanda	4_12	31.9664	-13.786	3	2007	0
Kasamanda	4_13	31.9672	-13.7852	3	2007	0
Kasamanda	4_14	31.9681	-13.785	3	2007	0
Kasamanda	4_15	31.969	-13.7849	3	2007	0
Kasamanda	4_16	31.9698	-13.7846	3	2007	0
Kasamanda	4_17	31.9716	-13.7839	3	2007	0
Kasamanda	4_18	31.9726	-13.7837	3	2007	0
Kasamanda	4_19	31.9734	-13.7832	3	2007	0
Kasamanda	4_20	31.9744	-13.7826	3	2007	0
Kasamanda	4_21	31.9752	-13.7822	3	2007	0
Kasamanda	4_22	31.9761	-13.7815	3	2007	0
Kasamanda	4_23	31.9765	-13.7808	3	2007	0
Kasamanda	4_24	31.9769	-13.78	3	2007	0
Kasamanda	4_25	31.9778	-13.7795	3	2007	0
Kasamanda	4_26	31.9787	-13.779	3	2007	0
Kasamanda	4_27	31.9801	-13.7788	3	2007	0
Kasamanda	4_28	31.9811	-13.7785	3	2007	0
Kasamanda	4_29	31.9823	-13.7785	3	2007	0
Kasamanda	4_30	31.9833	-13.7788	3	2007	0
Kasamanda	4_31	31.9844	-13.7786	3	2007	0
Kasamanda	4_32	31.9853	-13.7783	3	2007	0
Kasamanda	4_33	31.9864	-13.7779	3	2007	0
Kasamanda	4_34	31.9259	-13.7809	3	2007	0
Kasamanda	4_35	31.9276	-13.7812	3	2007	0
Kasamanda	4_36	31.9285	-13.7809	3	2007	0
Kasamanda	4_37	31.9293	-13.7812	3	2007	0
Kasamanda	4_38	31.9306	-13.7817	3	2007	0
Kasamanda	4_39	31.9317	-13.7816	3	2007	0
Kasamanda	4_40	31.9324	-13.7807	3	2007	0
Kasamanda	4_41	31.9335	-13.7799	3	2007	0
Kasamanda	4_42	31.9345	-13.7793	3	2007	0
Kasamanda	4_43	31.9355	-13.7799	3	2007	0
Kasamanda	4_44	31.9365	-13.7805	3	2007	0
Kasamanda	4_45	31.9372	-13.7814	3	2007	0
Kasamanda	4_46	31.9377	-13.7826	3	2007	0
Kasamanda	4_47	31.9383	-13.7835	3	2007	0
Kasamanda	4_48	31.9391	-13.7842	3	2007	0
Kasamanda	4_49	31.94	-13.7851	3	2007	0
Kasamanda	4_50	31.9409	-13.786	3	2007	0
Kasamanda	4_51	31.942	-13.7864	3	2007	0
Kasamanda	4_52	31.9433	-13.7866	3	2007	0
Kasamanda	4_53	31.9444	-13.7865	3	2007	0
Kasamanda	4_54	31.9455	-13.7864	3	2007	0
Kasamanda	4_55	31.9467	-13.7866	3	2007	0
Kasamanda	4_56	31.9485	-13.7869	3	2007	0
Kasamanda	4_57	31.9494	-13.7873	3	2007	0
Kasamanda	4_58	31.9506	-13.7874	3	2007	0
Kasamanda	4_59	31.9514	-13.7876	3	2007	0
Kasamanda	3_0	31.9419	-13.7975	4	2007	0
Kasamanda	3_1	31.9408	-13.7969	4	2007	0
Kasamanda	3_2	31.9399	-13.7968	4	2007	0
Kasamanda	3_3	31.9389	-13.7971	4	2007	0
Kasamanda	3_4	31.9379	-13.7972	4	2007	0
Kasamanda	3_5	31.9367	-13.7975	4	2007	0
Kasamanda	3_6	31.9356	-13.7979	4	2007	0
Kasamanda	3_7	31.9349	-13.7972	4	2007	0
Kasamanda	3_8	31.9344	-13.7963	4	2007	0
Kasamanda	3_9	31.9334	-13.796	4	2007	0
Kasamanda	3_10	31.9321	-13.7952	4	2007	0
Kasamanda	3_11	31.9315	-13.7942	4	2007	0
Kasamanda	3_12	31.9306	-13.7941	4	2007	0
Kasamanda	3_13	31.9299	-13.7947	4	2007	0
Kasamanda	3_14	31.9289	-13.7948	4	2007	0
Kasamanda	3_15	31.9281	-13.7952	4	2007	0
Kasamanda	3_16	31.9266	-13.7958	4	2007	0
Kasamanda	3_17	31.9252	-13.7958	4	2007	0
Kasamanda	3_18	31.9244	-13.7956	4	2007	0
Kasamanda	3_19	31.9233	-13.7951	4	2007	0
Kasamanda	3_20	31.9233	-13.7939	4	2007	0
Kasamanda	3_21	31.9242	-13.7934	4	2007	0
Kasamanda	3_22	31.9249	-13.7929	4	2007	0
Kasamanda	3_23	31.9244	-13.7916	4	2007	0
Kasamanda	3_24	31.9247	-13.7907	4	2007	0
Kasamanda	3_25	31.9247	-13.7897	4	2007	0
Kasamanda	3_26	31.9247	-13.7888	4	2007	0
Kasamanda	3_27	31.9245	-13.7875	4	2007	0
Kasamanda	3_28	31.9245	-13.7865	4	2007	0
Kasamanda	3_29	31.924	-13.7852	4	2007	0
Kasamanda	3_30	31.9238	-13.7838	4	2007	0
Kasamanda	3_31	31.924	-13.7829	4	2007	0
Kasamanda	3_32	31.924	-13.7819	4	2007	0
Kasamanda	3_33	31.9247	-13.781	4	2007	0
Kasamanda	3_34	31.9259	-13.7809	4	2007	0
Kasamanda	3_35	31.9276	-13.7812	4	2007	0
Kasamanda	3_36	31.9285	-13.7809	4	2007	0
Kasamanda	3_37	31.9293	-13.7812	4	2007	0
Kasamanda	3_38	31.9306	-13.7817	4	2007	0
Kasamanda	3_39	31.9317	-13.7816	4	2007	0
Kasamanda	3_40	31.9324	-13.7807	4	2007	0
Kasamanda	3_41	31.9335	-13.7799	4	2007	0
Kasamanda	3_42	31.9345	-13.7793	4	2007	0
Kasamanda	3_43	31.9355	-13.7799	4	2007	0
Kasamanda	3_44	31.9365	-13.7805	4	2007	0
Kasamanda	3_45	31.9372	-13.7814	4	2007	0
Kasamanda	3_46	31.9377	-13.7826	4	2007	0
Kasamanda	3_47	31.9383	-13.7835	4	2007	0
Kasamanda	3_48	31.9391	-13.7842	4	2007	0
Kasamanda	3_49	31.94	-13.7851	4	2007	0
Kasamanda	3_50	31.9409	-13.786	4	2007	0
Kasamanda	3_51	31.942	-13.7864	4	2007	0
Kasamanda	3_52	31.9433	-13.7866	4	2007	0
Kasamanda	3_53	31.9444	-13.7865	4	2007	0
Kasamanda	3_54	31.9455	-13.7864	4	2007	0
Kasamanda	3_55	31.9467	-13.7866	4	2007	0
Kasamanda	3_56	31.9485	-13.7869	4	2007	0
Kasamanda	3_57	31.9494	-13.7873	4	2007	0
Kasamanda	3_58	31.9506	-13.7874	4	2007	0
Kasamanda	3_59	31.9514	-13.7876	4	2007	0
Kasamanda	4_0	31.9542	-13.7885	4	2007	0
Kasamanda	4_1	31.9553	-13.7886	4	2007	0
Kasamanda	4_2	31.9564	-13.7884	4	2007	0
Kasamanda	4_3	31.9574	-13.7881	4	2007	0
Kasamanda	4_4	31.9585	-13.7878	4	2007	0
Kasamanda	4_5	31.9595	-13.7874	4	2007	0
Kasamanda	4_6	31.9606	-13.7872	4	2007	0
Kasamanda	4_7	31.9616	-13.7869	4	2007	0
Kasamanda	4_8	31.9625	-13.7869	4	2007	0
Kasamanda	4_9	31.9634	-13.7867	4	2007	0
Kasamanda	4_10	31.9644	-13.7862	4	2007	0
Kasamanda	4_11	31.9654	-13.7861	4	2007	0
Kasamanda	4_12	31.9664	-13.786	4	2007	0
Kasamanda	4_13	31.9672	-13.7852	4	2007	0
Kasamanda	4_14	31.9681	-13.785	4	2007	0
Kasamanda	4_15	31.969	-13.7849	4	2007	0
Kasamanda	4_16	31.9698	-13.7846	4	2007	0
Kasamanda	4_17	31.9716	-13.7839	4	2007	0
Kasamanda	4_18	31.9726	-13.7837	4	2007	0
Kasamanda	4_19	31.9734	-13.7832	4	2007	0
Kasamanda	4_20	31.9744	-13.7826	4	2007	0
Kasamanda	4_21	31.9752	-13.7822	4	2007	0
Kasamanda	4_22	31.9761	-13.7815	4	2007	0
Kasamanda	4_23	31.9765	-13.7808	4	2007	0
Kasamanda	4_24	31.9769	-13.78	4	2007	0
Kasamanda	4_25	31.9778	-13.7795	4	2007	0
Kasamanda	4_26	31.9787	-13.779	4	2007	0
Kasamanda	4_27	31.9801	-13.7788	4	2007	0
Kasamanda	4_28	31.9811	-13.7785	4	2007	0
Kasamanda	4_29	31.9823	-13.7785	4	2007	0
Kasamanda	4_30	31.9833	-13.7788	4	2007	0
Kasamanda	4_31	31.9844	-13.7786	4	2007	0
Kasamanda	4_32	31.9853	-13.7783	4	2007	0
Kasamanda	4_33	31.9864	-13.7779	4	2007	0
Kasamanda	3_0	31.9419	-13.7975	5	2007	0
Kasamanda	3_1	31.9408	-13.7969	5	2007	0
Kasamanda	3_2	31.9399	-13.7968	5	2007	0
Kasamanda	3_3	31.9389	-13.7971	5	2007	0
Kasamanda	3_4	31.9379	-13.7972	5	2007	0
Kasamanda	3_5	31.9367	-13.7975	5	2007	0
Kasamanda	3_6	31.9356	-13.7979	5	2007	0
Kasamanda	3_7	31.9349	-13.7972	5	2007	0
Kasamanda	3_8	31.9344	-13.7963	5	2007	0
Kasamanda	3_9	31.9334	-13.796	5	2007	0
Kasamanda	3_10	31.9321	-13.7952	5	2007	0
Kasamanda	3_11	31.9315	-13.7942	5	2007	0
Kasamanda	3_12	31.9306	-13.7941	5	2007	0
Kasamanda	3_13	31.9299	-13.7947	5	2007	0
Kasamanda	3_14	31.9289	-13.7948	5	2007	0
Kasamanda	3_15	31.9281	-13.7952	5	2007	0
Kasamanda	3_16	31.9266	-13.7958	5	2007	0
Kasamanda	3_17	31.9252	-13.7958	5	2007	0
Kasamanda	3_18	31.9244	-13.7956	5	2007	0
Kasamanda	3_19	31.9233	-13.7951	5	2007	0
Kasamanda	3_20	31.9233	-13.7939	5	2007	0
Kasamanda	3_21	31.9242	-13.7934	5	2007	0
Kasamanda	3_22	31.9249	-13.7929	5	2007	0
Kasamanda	3_23	31.9244	-13.7916	5	2007	0
Kasamanda	3_24	31.9247	-13.7907	5	2007	0
Kasamanda	3_25	31.9247	-13.7897	5	2007	0
Kasamanda	3_26	31.9247	-13.7888	5	2007	0
Kasamanda	3_27	31.9245	-13.7875	5	2007	0
Kasamanda	3_28	31.9245	-13.7865	5	2007	0
Kasamanda	3_29	31.924	-13.7852	5	2007	0
Kasamanda	3_30	31.9238	-13.7838	5	2007	0
Kasamanda	3_31	31.924	-13.7829	5	2007	0
Kasamanda	3_32	31.924	-13.7819	5	2007	0
Kasamanda	3_33	31.9247	-13.781	5	2007	0
Kasamanda	3_34	31.9259	-13.7809	5	2007	0
Kasamanda	3_35	31.9276	-13.7812	5	2007	0
Kasamanda	3_36	31.9285	-13.7809	5	2007	0
Kasamanda	3_37	31.9293	-13.7812	5	2007	0
Kasamanda	3_38	31.9306	-13.7817	5	2007	0
Kasamanda	3_39	31.9317	-13.7816	5	2007	0
Kasamanda	3_40	31.9324	-13.7807	5	2007	0
Kasamanda	3_41	31.9335	-13.7799	5	2007	0
Kasamanda	3_42	31.9345	-13.7793	5	2007	0
Kasamanda	3_43	31.9355	-13.7799	5	2007	0
Kasamanda	3_44	31.9365	-13.7805	5	2007	0
Kasamanda	3_45	31.9372	-13.7814	5	2007	0
Kasamanda	3_46	31.9377	-13.7826	5	2007	0
Kasamanda	3_47	31.9383	-13.7835	5	2007	0
Kasamanda	3_48	31.9391	-13.7842	5	2007	0
Kasamanda	3_49	31.94	-13.7851	5	2007	0
Kasamanda	3_50	31.9409	-13.786	5	2007	0
Kasamanda	3_51	31.942	-13.7864	5	2007	0
Kasamanda	3_52	31.9433	-13.7866	5	2007	0
Kasamanda	3_53	31.9444	-13.7865	5	2007	0
Kasamanda	3_54	31.9455	-13.7864	5	2007	0
Kasamanda	3_55	31.9467	-13.7866	5	2007	0
Kasamanda	3_56	31.9485	-13.7869	5	2007	0
Kasamanda	3_57	31.9494	-13.7873	5	2007	0
Kasamanda	3_58	31.9506	-13.7874	5	2007	0
Kasamanda	3_59	31.9514	-13.7876	5	2007	0
Kasamanda	4_0	31.9542	-13.7885	5	2007	0
Kasamanda	4_1	31.9553	-13.7886	5	2007	0
Kasamanda	4_2	31.9564	-13.7884	5	2007	0
Kasamanda	4_3	31.9574	-13.7881	5	2007	0
Kasamanda	4_4	31.9585	-13.7878	5	2007	0
Kasamanda	4_5	31.9595	-13.7874	5	2007	0
Kasamanda	4_6	31.9606	-13.7872	5	2007	0
Kasamanda	4_7	31.9616	-13.7869	5	2007	0
Kasamanda	4_8	31.9625	-13.7869	5	2007	0
Kasamanda	4_9	31.9634	-13.7867	5	2007	0
Kasamanda	4_10	31.9644	-13.7862	5	2007	0
Kasamanda	4_11	31.9654	-13.7861	5	2007	0
Kasamanda	4_12	31.9664	-13.786	5	2007	0
Kasamanda	4_13	31.9672	-13.7852	5	2007	0
Kasamanda	4_14	31.9681	-13.785	5	2007	0
Kasamanda	4_15	31.969	-13.7849	5	2007	0
Kasamanda	4_16	31.9698	-13.7846	5	2007	0
Kasamanda	4_17	31.9716	-13.7839	5	2007	0
Kasamanda	4_18	31.9726	-13.7837	5	2007	0
Kasamanda	4_19	31.9734	-13.7832	5	2007	0
Kasamanda	4_20	31.9744	-13.7826	5	2007	0
Kasamanda	4_21	31.9752	-13.7822	5	2007	0
Kasamanda	4_22	31.9761	-13.7815	5	2007	0
Kasamanda	4_23	31.9765	-13.7808	5	2007	0
Kasamanda	4_24	31.9769	-13.78	5	2007	0
Kasamanda	4_25	31.9778	-13.7795	5	2007	0
Kasamanda	4_26	31.9787	-13.779	5	2007	0
Kasamanda	4_27	31.9801	-13.7788	5	2007	0
Kasamanda	4_28	31.9811	-13.7785	5	2007	0
Kasamanda	4_29	31.9823	-13.7785	5	2007	0
Kasamanda	4_30	31.9833	-13.7788	5	2007	0
Kasamanda	4_31	31.9844	-13.7786	5	2007	0
Kasamanda	4_32	31.9853	-13.7783	5	2007	0
Kasamanda	4_33	31.9864	-13.7779	5	2007	0
Kasamanda	3_0	31.9419	-13.7975	6	2007	0
Kasamanda	3_1	31.9408	-13.7969	6	2007	0
Kasamanda	3_2	31.9399	-13.7968	6	2007	0
Kasamanda	3_3	31.9389	-13.7971	6	2007	0
Kasamanda	3_4	31.9379	-13.7972	6	2007	0
Kasamanda	3_5	31.9367	-13.7975	6	2007	0
Kasamanda	3_6	31.9356	-13.7979	6	2007	0
Kasamanda	3_7	31.9349	-13.7972	6	2007	0
Kasamanda	3_8	31.9344	-13.7963	6	2007	0
Kasamanda	3_9	31.9334	-13.796	6	2007	0
Kasamanda	3_10	31.9321	-13.7952	6	2007	0
Kasamanda	3_11	31.9315	-13.7942	6	2007	0
Kasamanda	3_12	31.9306	-13.7941	6	2007	0
Kasamanda	3_13	31.9299	-13.7947	6	2007	0
Kasamanda	3_14	31.9289	-13.7948	6	2007	0
Kasamanda	3_15	31.9281	-13.7952	6	2007	0
Kasamanda	3_16	31.9266	-13.7958	6	2007	0
Kasamanda	3_17	31.9252	-13.7958	6	2007	0
Kasamanda	3_18	31.9244	-13.7956	6	2007	0
Kasamanda	3_19	31.9233	-13.7951	6	2007	0
Kasamanda	3_20	31.9233	-13.7939	6	2007	0
Kasamanda	3_21	31.9242	-13.7934	6	2007	0
Kasamanda	3_22	31.9249	-13.7929	6	2007	0
Kasamanda	3_23	31.9244	-13.7916	6	2007	0
Kasamanda	3_24	31.9247	-13.7907	6	2007	0
Kasamanda	3_25	31.9247	-13.7897	6	2007	0
Kasamanda	3_26	31.9247	-13.7888	6	2007	0
Kasamanda	3_27	31.9245	-13.7875	6	2007	0
Kasamanda	3_28	31.9245	-13.7865	6	2007	0
Kasamanda	3_29	31.924	-13.7852	6	2007	0
Kasamanda	3_30	31.9238	-13.7838	6	2007	0
Kasamanda	3_31	31.924	-13.7829	6	2007	0
Kasamanda	3_32	31.924	-13.7819	6	2007	0
Kasamanda	3_33	31.9247	-13.781	6	2007	0
Kasamanda	3_34	31.9259	-13.7809	6	2007	0
Kasamanda	3_35	31.9276	-13.7812	6	2007	0
Kasamanda	3_36	31.9285	-13.7809	6	2007	0
Kasamanda	3_37	31.9293	-13.7812	6	2007	0
Kasamanda	3_38	31.9306	-13.7817	6	2007	0
Kasamanda	3_39	31.9317	-13.7816	6	2007	0
Kasamanda	3_40	31.9324	-13.7807	6	2007	0
Kasamanda	3_41	31.9335	-13.7799	6	2007	0
Kasamanda	3_42	31.9345	-13.7793	6	2007	0
Kasamanda	3_43	31.9355	-13.7799	6	2007	0
Kasamanda	3_44	31.9365	-13.7805	6	2007	0
Kasamanda	3_45	31.9372	-13.7814	6	2007	0
Kasamanda	3_46	31.9377	-13.7826	6	2007	0
Kasamanda	3_47	31.9383	-13.7835	6	2007	0
Kasamanda	3_48	31.9391	-13.7842	6	2007	0
Kasamanda	3_49	31.94	-13.7851	6	2007	0
Kasamanda	3_50	31.9409	-13.786	6	2007	0
Kasamanda	3_51	31.942	-13.7864	6	2007	0
Kasamanda	3_52	31.9433	-13.7866	6	2007	0
Kasamanda	3_53	31.9444	-13.7865	6	2007	0
Kasamanda	3_54	31.9455	-13.7864	6	2007	0
Kasamanda	3_55	31.9467	-13.7866	6	2007	0
Kasamanda	3_56	31.9485	-13.7869	6	2007	0
Kasamanda	3_57	31.9494	-13.7873	6	2007	0
Kasamanda	3_58	31.9506	-13.7874	6	2007	0
Kasamanda	3_59	31.9514	-13.7876	6	2007	0
Kasamanda	4_0	31.9542	-13.7885	6	2007	0
Kasamanda	4_1	31.9553	-13.7886	6	2007	0
Kasamanda	4_2	31.9564	-13.7884	6	2007	0
Kasamanda	4_3	31.9574	-13.7881	6	2007	0
Kasamanda	4_4	31.9585	-13.7878	6	2007	0
Kasamanda	4_5	31.9595	-13.7874	6	2007	0
Kasamanda	4_6	31.9606	-13.7872	6	2007	0
Kasamanda	4_7	31.9616	-13.7869	6	2007	0
Kasamanda	4_8	31.9625	-13.7869	6	2007	0
Kasamanda	4_9	31.9634	-13.7867	6	2007	0
Kasamanda	4_10	31.9644	-13.7862	6	2007	0
Kasamanda	4_11	31.9654	-13.7861	6	2007	0
Kasamanda	4_12	31.9664	-13.786	6	2007	0
Kasamanda	4_13	31.9672	-13.7852	6	2007	0
Kasamanda	4_14	31.9681	-13.785	6	2007	0
Kasamanda	4_15	31.969	-13.7849	6	2007	0
Kasamanda	4_16	31.9698	-13.7846	6	2007	0
Kasamanda	4_17	31.9716	-13.7839	6	2007	0
Kasamanda	4_18	31.9726	-13.7837	6	2007	0
Kasamanda	4_19	31.9734	-13.7832	6	2007	0
Kasamanda	4_20	31.9744	-13.7826	6	2007	0
Kasamanda	4_21	31.9752	-13.7822	6	2007	0
Kasamanda	4_22	31.9761	-13.7815	6	2007	0
Kasamanda	4_23	31.9765	-13.7808	6	2007	0
Kasamanda	4_24	31.9769	-13.78	6	2007	0
Kasamanda	4_25	31.9778	-13.7795	6	2007	0
Kasamanda	4_26	31.9787	-13.779	6	2007	0
Kasamanda	4_27	31.9801	-13.7788	6	2007	0
Kasamanda	4_28	31.9811	-13.7785	6	2007	0
Kasamanda	4_29	31.9823	-13.7785	6	2007	0
Kasamanda	4_30	31.9833	-13.7788	6	2007	0
Kasamanda	4_31	31.9844	-13.7786	6	2007	0
Kasamanda	4_32	31.9853	-13.7783	6	2007	0
Kasamanda	4_33	31.9864	-13.7779	6	2007	0
Kasamanda	3_0	31.9419	-13.7975	7	2007	0
Kasamanda	3_1	31.9408	-13.7969	7	2007	0
Kasamanda	3_2	31.9399	-13.7968	7	2007	0
Kasamanda	3_3	31.9389	-13.7971	7	2007	0
Kasamanda	3_4	31.9379	-13.7972	7	2007	0
Kasamanda	3_5	31.9367	-13.7975	7	2007	0
Kasamanda	3_6	31.9356	-13.7979	7	2007	0
Kasamanda	3_7	31.9349	-13.7972	7	2007	0
Kasamanda	3_8	31.9344	-13.7963	7	2007	0
Kasamanda	3_9	31.9334	-13.796	7	2007	0
Kasamanda	3_10	31.9321	-13.7952	7	2007	0
Kasamanda	3_11	31.9315	-13.7942	7	2007	0
Kasamanda	3_12	31.9306	-13.7941	7	2007	0
Kasamanda	3_13	31.9299	-13.7947	7	2007	0
Kasamanda	3_14	31.9289	-13.7948	7	2007	0
Kasamanda	3_15	31.9281	-13.7952	7	2007	0
Kasamanda	3_16	31.9266	-13.7958	7	2007	0
Kasamanda	3_17	31.9252	-13.7958	7	2007	0
Kasamanda	3_18	31.9244	-13.7956	7	2007	0
Kasamanda	3_19	31.9233	-13.7951	7	2007	0
Kasamanda	3_20	31.9233	-13.7939	7	2007	0
Kasamanda	3_21	31.9242	-13.7934	7	2007	0
Kasamanda	3_22	31.9249	-13.7929	7	2007	0
Kasamanda	3_23	31.9244	-13.7916	7	2007	0
Kasamanda	3_24	31.9247	-13.7907	7	2007	0
Kasamanda	3_25	31.9247	-13.7897	7	2007	0
Kasamanda	3_26	31.9247	-13.7888	7	2007	0
Kasamanda	3_27	31.9245	-13.7875	7	2007	0
Kasamanda	3_28	31.9245	-13.7865	7	2007	0
Kasamanda	3_29	31.924	-13.7852	7	2007	0
Kasamanda	3_30	31.9238	-13.7838	7	2007	0
Kasamanda	3_31	31.924	-13.7829	7	2007	0
Kasamanda	3_32	31.924	-13.7819	7	2007	0
Kasamanda	3_33	31.9247	-13.781	7	2007	0
Kasamanda	3_34	31.9259	-13.7809	7	2007	0
Kasamanda	3_35	31.9276	-13.7812	7	2007	0
Kasamanda	3_36	31.9285	-13.7809	7	2007	0
Kasamanda	3_37	31.9293	-13.7812	7	2007	0
Kasamanda	3_38	31.9306	-13.7817	7	2007	0
Kasamanda	3_39	31.9317	-13.7816	7	2007	0
Kasamanda	3_40	31.9324	-13.7807	7	2007	0
Kasamanda	3_41	31.9335	-13.7799	7	2007	0
Kasamanda	3_42	31.9345	-13.7793	7	2007	0
Kasamanda	3_43	31.9355	-13.7799	7	2007	0
Kasamanda	3_44	31.9365	-13.7805	7	2007	0
Kasamanda	3_45	31.9372	-13.7814	7	2007	0
Kasamanda	3_46	31.9377	-13.7826	7	2007	0
Kasamanda	3_47	31.9383	-13.7835	7	2007	0
Kasamanda	3_48	31.9391	-13.7842	7	2007	0
Kasamanda	3_49	31.94	-13.7851	7	2007	0
Kasamanda	3_50	31.9409	-13.786	7	2007	0
Kasamanda	3_51	31.942	-13.7864	7	2007	0
Kasamanda	3_52	31.9433	-13.7866	7	2007	0
Kasamanda	3_53	31.9444	-13.7865	7	2007	0
Kasamanda	3_54	31.9455	-13.7864	7	2007	0
Kasamanda	3_55	31.9467	-13.7866	7	2007	0
Kasamanda	3_56	31.9485	-13.7869	7	2007	0
Kasamanda	3_57	31.9494	-13.7873	7	2007	0
Kasamanda	3_58	31.9506	-13.7874	7	2007	0
Kasamanda	3_59	31.9514	-13.7876	7	2007	0
Kasamanda	4_0	31.9542	-13.7885	7	2007	0
Kasamanda	4_1	31.9553	-13.7886	7	2007	0
Kasamanda	4_2	31.9564	-13.7884	7	2007	0
Kasamanda	4_3	31.9574	-13.7881	7	2007	0
Kasamanda	4_4	31.9585	-13.7878	7	2007	0
Kasamanda	4_5	31.9595	-13.7874	7	2007	0
Kasamanda	4_6	31.9606	-13.7872	7	2007	0
Kasamanda	4_7	31.9616	-13.7869	7	2007	0
Kasamanda	4_8	31.9625	-13.7869	7	2007	0
Kasamanda	4_9	31.9634	-13.7867	7	2007	0
Kasamanda	4_10	31.9644	-13.7862	7	2007	0
Kasamanda	4_11	31.9654	-13.7861	7	2007	0
Kasamanda	4_12	31.9664	-13.786	7	2007	0
Kasamanda	4_13	31.9672	-13.7852	7	2007	0
Kasamanda	4_14	31.9681	-13.785	7	2007	0
Kasamanda	4_15	31.969	-13.7849	7	2007	0
Kasamanda	4_16	31.9698	-13.7846	7	2007	0
Kasamanda	4_17	31.9716	-13.7839	7	2007	0
Kasamanda	4_18	31.9726	-13.7837	7	2007	0
Kasamanda	4_19	31.9734	-13.7832	7	2007	0
Kasamanda	4_20	31.9744	-13.7826	7	2007	0
Kasamanda	4_21	31.9752	-13.7822	7	2007	0
Kasamanda	4_22	31.9761	-13.7815	7	2007	0
Kasamanda	4_23	31.9765	-13.7808	7	2007	0
Kasamanda	4_24	31.9769	-13.78	7	2007	0
Kasamanda	4_25	31.9778	-13.7795	7	2007	0
Kasamanda	4_26	31.9787	-13.779	7	2007	0
Kasamanda	4_27	31.9801	-13.7788	7	2007	0
Kasamanda	4_28	31.9811	-13.7785	7	2007	0
Kasamanda	4_29	31.9823	-13.7785	7	2007	0
Kasamanda	4_30	31.9833	-13.7788	7	2007	0
Kasamanda	4_31	31.9844	-13.7786	7	2007	0
Kasamanda	4_32	31.9853	-13.7783	7	2007	0
Kasamanda	4_33	31.9864	-13.7779	7	2007	0
Kasamanda	3_0	31.9419	-13.7975	8	2007	0
Kasamanda	3_1	31.9408	-13.7969	8	2007	0
Kasamanda	3_2	31.9399	-13.7968	8	2007	0
Kasamanda	3_3	31.9389	-13.7971	8	2007	0
Kasamanda	3_4	31.9379	-13.7972	8	2007	0
Kasamanda	3_5	31.9367	-13.7975	8	2007	0
Kasamanda	3_6	31.9356	-13.7979	8	2007	0
Kasamanda	3_7	31.9349	-13.7972	8	2007	0
Kasamanda	3_8	31.9344	-13.7963	8	2007	0
Kasamanda	3_9	31.9334	-13.796	8	2007	0
Kasamanda	3_10	31.9321	-13.7952	8	2007	0
Kasamanda	3_11	31.9315	-13.7942	8	2007	0
Kasamanda	3_12	31.9306	-13.7941	8	2007	0
Kasamanda	3_13	31.9299	-13.7947	8	2007	0
Kasamanda	3_14	31.9289	-13.7948	8	2007	0
Kasamanda	3_15	31.9281	-13.7952	8	2007	0
Kasamanda	3_16	31.9266	-13.7958	8	2007	0
Kasamanda	3_17	31.9252	-13.7958	8	2007	0
Kasamanda	3_18	31.9244	-13.7956	8	2007	0
Kasamanda	3_19	31.9233	-13.7951	8	2007	0
Kasamanda	3_20	31.9233	-13.7939	8	2007	0
Kasamanda	3_21	31.9242	-13.7934	8	2007	0
Kasamanda	3_22	31.9249	-13.7929	8	2007	0
Kasamanda	3_23	31.9244	-13.7916	8	2007	0
Kasamanda	3_24	31.9247	-13.7907	8	2007	0
Kasamanda	3_25	31.9247	-13.7897	8	2007	0
Kasamanda	3_26	31.9247	-13.7888	8	2007	0
Kasamanda	3_27	31.9245	-13.7875	8	2007	0
Kasamanda	3_28	31.9245	-13.7865	8	2007	0
Kasamanda	3_29	31.924	-13.7852	8	2007	0
Kasamanda	3_30	31.9238	-13.7838	8	2007	0
Kasamanda	3_31	31.924	-13.7829	8	2007	0
Kasamanda	3_32	31.924	-13.7819	8	2007	0
Kasamanda	3_33	31.9247	-13.781	8	2007	0
Kasamanda	3_34	31.9259	-13.7809	8	2007	0
Kasamanda	3_35	31.9276	-13.7812	8	2007	0
Kasamanda	3_36	31.9285	-13.7809	8	2007	0
Kasamanda	3_37	31.9293	-13.7812	8	2007	0
Kasamanda	3_38	31.9306	-13.7817	8	2007	0
Kasamanda	3_39	31.9317	-13.7816	8	2007	0
Kasamanda	3_40	31.9324	-13.7807	8	2007	0
Kasamanda	3_41	31.9335	-13.7799	8	2007	0
Kasamanda	3_42	31.9345	-13.7793	8	2007	0
Kasamanda	3_43	31.9355	-13.7799	8	2007	0
Kasamanda	3_44	31.9365	-13.7805	8	2007	0
Kasamanda	3_45	31.9372	-13.7814	8	2007	0
Kasamanda	3_46	31.9377	-13.7826	8	2007	0
Kasamanda	3_47	31.9383	-13.7835	8	2007	0
Kasamanda	3_48	31.9391	-13.7842	8	2007	0
Kasamanda	3_49	31.94	-13.7851	8	2007	0
Kasamanda	3_50	31.9409	-13.786	8	2007	0
Kasamanda	3_51	31.942	-13.7864	8	2007	0
Kasamanda	3_52	31.9433	-13.7866	8	2007	0
Kasamanda	3_53	31.9444	-13.7865	8	2007	0
Kasamanda	3_54	31.9455	-13.7864	8	2007	0
Kasamanda	3_55	31.9467	-13.7866	8	2007	0
Kasamanda	3_56	31.9485	-13.7869	8	2007	0
Kasamanda	3_57	31.9494	-13.7873	8	2007	0
Kasamanda	3_58	31.9506	-13.7874	8	2007	0
Kasamanda	3_59	31.9514	-13.7876	8	2007	0
Kasamanda	4_0	31.9542	-13.7885	8	2007	0
Kasamanda	4_1	31.9553	-13.7886	8	2007	0
Kasamanda	4_2	31.9564	-13.7884	8	2007	0
Kasamanda	4_3	31.9574	-13.7881	8	2007	0
Kasamanda	4_4	31.9585	-13.7878	8	2007	0
Kasamanda	4_5	31.9595	-13.7874	8	2007	0
Kasamanda	4_6	31.9606	-13.7872	8	2007	0
Kasamanda	4_7	31.9616	-13.7869	8	2007	0
Kasamanda	4_8	31.9625	-13.7869	8	2007	0
Kasamanda	4_9	31.9634	-13.7867	8	2007	0
Kasamanda	4_10	31.9644	-13.7862	8	2007	0
Kasamanda	4_11	31.9654	-13.7861	8	2007	0
Kasamanda	4_12	31.9664	-13.786	8	2007	0
Kasamanda	4_13	31.9672	-13.7852	8	2007	0
Kasamanda	4_14	31.9681	-13.785	8	2007	0
Kasamanda	4_15	31.969	-13.7849	8	2007	0
Kasamanda	4_16	31.9698	-13.7846	8	2007	0
Kasamanda	4_17	31.9716	-13.7839	8	2007	0
Kasamanda	4_18	31.9726	-13.7837	8	2007	0
Kasamanda	4_19	31.9734	-13.7832	8	2007	0
Kasamanda	4_20	31.9744	-13.7826	8	2007	0
Kasamanda	4_21	31.9752	-13.7822	8	2007	0
Kasamanda	4_22	31.9761	-13.7815	8	2007	0
Kasamanda	4_23	31.9765	-13.7808	8	2007	0
Kasamanda	4_24	31.9769	-13.78	8	2007	0
Kasamanda	4_25	31.9778	-13.7795	8	2007	0
Kasamanda	4_26	31.9787	-13.779	8	2007	0
Kasamanda	4_27	31.9801	-13.7788	8	2007	0
Kasamanda	4_28	31.9811	-13.7785	8	2007	0
Kasamanda	4_29	31.9823	-13.7785	8	2007	0
Kasamanda	4_30	31.9833	-13.7788	8	2007	0
Kasamanda	4_31	31.9844	-13.7786	8	2007	0
Kasamanda	4_32	31.9853	-13.7783	8	2007	0
Kasamanda	4_33	31.9864	-13.7779	8	2007	0
Kasamanda	3_0	31.9419	-13.7975	9	2007	0
Kasamanda	3_1	31.9408	-13.7969	9	2007	0
Kasamanda	3_2	31.9399	-13.7968	9	2007	0
Kasamanda	3_3	31.9389	-13.7971	9	2007	0
Kasamanda	3_4	31.9379	-13.7972	9	2007	0
Kasamanda	3_5	31.9367	-13.7975	9	2007	0
Kasamanda	3_6	31.9356	-13.7979	9	2007	0
Kasamanda	3_7	31.9349	-13.7972	9	2007	0
Kasamanda	3_8	31.9344	-13.7963	9	2007	0
Kasamanda	3_9	31.9334	-13.796	9	2007	0
Kasamanda	3_10	31.9321	-13.7952	9	2007	0
Kasamanda	3_11	31.9315	-13.7942	9	2007	0
Kasamanda	3_12	31.9306	-13.7941	9	2007	0
Kasamanda	3_13	31.9299	-13.7947	9	2007	0
Kasamanda	3_14	31.9289	-13.7948	9	2007	0
Kasamanda	3_15	31.9281	-13.7952	9	2007	0
Kasamanda	3_16	31.9266	-13.7958	9	2007	0
Kasamanda	3_17	31.9252	-13.7958	9	2007	0
Kasamanda	3_18	31.9244	-13.7956	9	2007	0
Kasamanda	3_19	31.9233	-13.7951	9	2007	0
Kasamanda	3_20	31.9233	-13.7939	9	2007	0
Kasamanda	3_21	31.9242	-13.7934	9	2007	0
Kasamanda	3_22	31.9249	-13.7929	9	2007	0
Kasamanda	3_23	31.9244	-13.7916	9	2007	0
Kasamanda	3_24	31.9247	-13.7907	9	2007	0
Kasamanda	3_25	31.9247	-13.7897	9	2007	0
Kasamanda	3_26	31.9247	-13.7888	9	2007	0
Kasamanda	3_27	31.9245	-13.7875	9	2007	0
Kasamanda	3_28	31.9245	-13.7865	9	2007	0
Kasamanda	3_29	31.924	-13.7852	9	2007	0
Kasamanda	3_30	31.9238	-13.7838	9	2007	0
Kasamanda	3_31	31.924	-13.7829	9	2007	0
Kasamanda	3_32	31.924	-13.7819	9	2007	0
Kasamanda	3_33	31.9247	-13.781	9	2007	0
Kasamanda	3_34	31.9259	-13.7809	9	2007	0
Kasamanda	3_35	31.9276	-13.7812	9	2007	0
Kasamanda	3_36	31.9285	-13.7809	9	2007	0
Kasamanda	3_37	31.9293	-13.7812	9	2007	0
Kasamanda	3_38	31.9306	-13.7817	9	2007	0
Kasamanda	3_39	31.9317	-13.7816	9	2007	0
Kasamanda	3_40	31.9324	-13.7807	9	2007	0
Kasamanda	3_41	31.9335	-13.7799	9	2007	0
Kasamanda	3_42	31.9345	-13.7793	9	2007	0
Kasamanda	3_43	31.9355	-13.7799	9	2007	0
Kasamanda	3_44	31.9365	-13.7805	9	2007	0
Kasamanda	3_45	31.9372	-13.7814	9	2007	0
Kasamanda	3_46	31.9377	-13.7826	9	2007	0
Kasamanda	3_47	31.9383	-13.7835	9	2007	0
Kasamanda	3_48	31.9391	-13.7842	9	2007	0
Kasamanda	3_49	31.94	-13.7851	9	2007	0
Kasamanda	3_50	31.9409	-13.786	9	2007	0
Kasamanda	3_51	31.942	-13.7864	9	2007	0
Kasamanda	3_52	31.9433	-13.7866	9	2007	0
Kasamanda	3_53	31.9444	-13.7865	9	2007	0
Kasamanda	3_54	31.9455	-13.7864	9	2007	0
Kasamanda	3_55	31.9467	-13.7866	9	2007	0
Kasamanda	3_56	31.9485	-13.7869	9	2007	0
Kasamanda	3_57	31.9494	-13.7873	9	2007	0
Kasamanda	3_58	31.9506	-13.7874	9	2007	0
Kasamanda	3_59	31.9514	-13.7876	9	2007	0
Kasamanda	4_0	31.9542	-13.7885	9	2007	0
Kasamanda	4_1	31.9553	-13.7886	9	2007	0
Kasamanda	4_2	31.9564	-13.7884	9	2007	0
Kasamanda	4_3	31.9574	-13.7881	9	2007	0
Kasamanda	4_4	31.9585	-13.7878	9	2007	0
Kasamanda	4_5	31.9595	-13.7874	9	2007	0
Kasamanda	4_6	31.9606	-13.7872	9	2007	0
Kasamanda	4_7	31.9616	-13.7869	9	2007	0
Kasamanda	4_8	31.9625	-13.7869	9	2007	0
Kasamanda	4_9	31.9634	-13.7867	9	2007	0
Kasamanda	4_10	31.9644	-13.7862	9	2007	0
Kasamanda	4_11	31.9654	-13.7861	9	2007	0
Kasamanda	4_12	31.9664	-13.786	9	2007	0
Kasamanda	4_13	31.9672	-13.7852	9	2007	0
Kasamanda	4_14	31.9681	-13.785	9	2007	0
Kasamanda	4_15	31.969	-13.7849	9	2007	0
Kasamanda	4_16	31.9698	-13.7846	9	2007	0
Kasamanda	4_17	31.9716	-13.7839	9	2007	0
Kasamanda	4_18	31.9726	-13.7837	9	2007	0
Kasamanda	4_19	31.9734	-13.7832	9	2007	0
Kasamanda	4_20	31.9744	-13.7826	9	2007	0
Kasamanda	4_21	31.9752	-13.7822	9	2007	0
Kasamanda	4_22	31.9761	-13.7815	9	2007	0
Kasamanda	4_23	31.9765	-13.7808	9	2007	0
Kasamanda	4_24	31.9769	-13.78	9	2007	0
Kasamanda	4_25	31.9778	-13.7795	9	2007	0
Kasamanda	4_26	31.9787	-13.779	9	2007	0
Kasamanda	4_27	31.9801	-13.7788	9	2007	0
Kasamanda	4_28	31.9811	-13.7785	9	2007	0
Kasamanda	4_29	31.9823	-13.7785	9	2007	0
Kasamanda	4_30	31.9833	-13.7788	9	2007	0
Kasamanda	4_31	31.9844	-13.7786	9	2007	0
Kasamanda	4_32	31.9853	-13.7783	9	2007	0
Kasamanda	4_33	31.9864	-13.7779	9	2007	0
Kasamanda	3_0	31.9419	-13.7975	10	2007	0
Kasamanda	3_1	31.9408	-13.7969	10	2007	0
Kasamanda	3_2	31.9399	-13.7968	10	2007	0
Kasamanda	3_3	31.9389	-13.7971	10	2007	0
Kasamanda	3_4	31.9379	-13.7972	10	2007	0
Kasamanda	3_5	31.9367	-13.7975	10	2007	0
Kasamanda	3_6	31.9356	-13.7979	10	2007	0
Kasamanda	3_7	31.9349	-13.7972	10	2007	0
Kasamanda	3_8	31.9344	-13.7963	10	2007	0
Kasamanda	3_9	31.9334	-13.796	10	2007	0
Kasamanda	3_10	31.9321	-13.7952	10	2007	0
Kasamanda	3_11	31.9315	-13.7942	10	2007	0
Kasamanda	3_12	31.9306	-13.7941	10	2007	0
Kasamanda	3_13	31.9299	-13.7947	10	2007	0
Kasamanda	3_14	31.9289	-13.7948	10	2007	0
Kasamanda	3_15	31.9281	-13.7952	10	2007	0
Kasamanda	3_16	31.9266	-13.7958	10	2007	0
Kasamanda	3_17	31.9252	-13.7958	10	2007	0
Kasamanda	3_18	31.9244	-13.7956	10	2007	0
Kasamanda	3_19	31.9233	-13.7951	10	2007	0
Kasamanda	3_20	31.9233	-13.7939	10	2007	0
Kasamanda	3_21	31.9242	-13.7934	10	2007	0
Kasamanda	3_22	31.9249	-13.7929	10	2007	0
Kasamanda	3_23	31.9244	-13.7916	10	2007	0
Kasamanda	3_24	31.9247	-13.7907	10	2007	0
Kasamanda	3_25	31.9247	-13.7897	10	2007	0
Kasamanda	3_26	31.9247	-13.7888	10	2007	0
Kasamanda	3_27	31.9245	-13.7875	10	2007	0
Kasamanda	3_28	31.9245	-13.7865	10	2007	0
Kasamanda	3_29	31.924	-13.7852	10	2007	0
Kasamanda	3_30	31.9238	-13.7838	10	2007	0
Kasamanda	3_31	31.924	-13.7829	10	2007	0
Kasamanda	3_32	31.924	-13.7819	10	2007	0
Kasamanda	3_33	31.9247	-13.781	10	2007	0
Kasamanda	3_34	31.9259	-13.7809	10	2007	0
Kasamanda	3_35	31.9276	-13.7812	10	2007	0
Kasamanda	3_36	31.9285	-13.7809	10	2007	0
Kasamanda	3_37	31.9293	-13.7812	10	2007	0
Kasamanda	3_38	31.9306	-13.7817	10	2007	0
Kasamanda	3_39	31.9317	-13.7816	10	2007	0
Kasamanda	3_40	31.9324	-13.7807	10	2007	0
Kasamanda	3_41	31.9335	-13.7799	10	2007	0
Kasamanda	3_42	31.9345	-13.7793	10	2007	0
Kasamanda	3_43	31.9355	-13.7799	10	2007	0
Kasamanda	3_44	31.9365	-13.7805	10	2007	0
Kasamanda	3_45	31.9372	-13.7814	10	2007	0
Kasamanda	3_46	31.9377	-13.7826	10	2007	0
Kasamanda	3_47	31.9383	-13.7835	10	2007	0
Kasamanda	3_48	31.9391	-13.7842	10	2007	0
Kasamanda	3_49	31.94	-13.7851	10	2007	0
Kasamanda	3_50	31.9409	-13.786	10	2007	0
Kasamanda	3_51	31.942	-13.7864	10	2007	0
Kasamanda	3_52	31.9433	-13.7866	10	2007	0
Kasamanda	3_53	31.9444	-13.7865	10	2007	0
Kasamanda	3_54	31.9455	-13.7864	10	2007	0
Kasamanda	3_55	31.9467	-13.7866	10	2007	0
Kasamanda	3_56	31.9485	-13.7869	10	2007	0
Kasamanda	3_57	31.9494	-13.7873	10	2007	0
Kasamanda	3_58	31.9506	-13.7874	10	2007	0
Kasamanda	3_59	31.9514	-13.7876	10	2007	0
Kasamanda	4_0	31.9542	-13.7885	10	2007	0
Kasamanda	4_1	31.9553	-13.7886	10	2007	0
Kasamanda	4_2	31.9564	-13.7884	10	2007	0
Kasamanda	4_3	31.9574	-13.7881	10	2007	0
Kasamanda	4_4	31.9585	-13.7878	10	2007	0
Kasamanda	4_5	31.9595	-13.7874	10	2007	0
Kasamanda	4_6	31.9606	-13.7872	10	2007	0
Kasamanda	4_7	31.9616	-13.7869	10	2007	0
Kasamanda	4_8	31.9625	-13.7869	10	2007	0
Kasamanda	4_9	31.9634	-13.7867	10	2007	0
Kasamanda	4_10	31.9644	-13.7862	10	2007	0
Kasamanda	4_11	31.9654	-13.7861	10	2007	0
Kasamanda	4_12	31.9664	-13.786	10	2007	0
Kasamanda	4_13	31.9672	-13.7852	10	2007	0
Kasamanda	4_14	31.9681	-13.785	10	2007	0
Kasamanda	4_15	31.969	-13.7849	10	2007	0
Kasamanda	4_16	31.9698	-13.7846	10	2007	0
Kasamanda	4_17	31.9716	-13.7839	10	2007	0
Kasamanda	4_18	31.9726	-13.7837	10	2007	0
Kasamanda	4_19	31.9734	-13.7832	10	2007	0
Kasamanda	4_20	31.9744	-13.7826	10	2007	0
Kasamanda	4_21	31.9752	-13.7822	10	2007	0
Kasamanda	4_22	31.9761	-13.7815	10	2007	0
Kasamanda	4_23	31.9765	-13.7808	10	2007	0
Kasamanda	4_24	31.9769	-13.78	10	2007	0
Kasamanda	4_25	31.9778	-13.7795	10	2007	0
Kasamanda	4_26	31.9787	-13.779	10	2007	0
Kasamanda	4_27	31.9801	-13.7788	10	2007	0
Kasamanda	4_28	31.9811	-13.7785	10	2007	0
Kasamanda	4_29	31.9823	-13.7785	10	2007	0
Kasamanda	4_30	31.9833	-13.7788	10	2007	0
Kasamanda	4_31	31.9844	-13.7786	10	2007	0
Kasamanda	4_32	31.9853	-13.7783	10	2007	0
Kasamanda	4_33	31.9864	-13.7779	10	2007	0
Kasamanda	3_0	31.9419	-13.7975	11	2007	0
Kasamanda	3_1	31.9408	-13.7969	11	2007	0
Kasamanda	3_2	31.9399	-13.7968	11	2007	0
Kasamanda	3_3	31.9389	-13.7971	11	2007	0
Kasamanda	3_4	31.9379	-13.7972	11	2007	0
Kasamanda	3_5	31.9367	-13.7975	11	2007	0
Kasamanda	3_6	31.9356	-13.7979	11	2007	0
Kasamanda	3_7	31.9349	-13.7972	11	2007	0
Kasamanda	3_8	31.9344	-13.7963	11	2007	0
Kasamanda	3_9	31.9334	-13.796	11	2007	0
Kasamanda	3_10	31.9321	-13.7952	11	2007	0
Kasamanda	3_11	31.9315	-13.7942	11	2007	0
Kasamanda	3_12	31.9306	-13.7941	11	2007	0
Kasamanda	3_13	31.9299	-13.7947	11	2007	0
Kasamanda	3_14	31.9289	-13.7948	11	2007	0
Kasamanda	3_15	31.9281	-13.7952	11	2007	0
Kasamanda	3_16	31.9266	-13.7958	11	2007	0
Kasamanda	3_17	31.9252	-13.7958	11	2007	0
Kasamanda	3_18	31.9244	-13.7956	11	2007	0
Kasamanda	3_19	31.9233	-13.7951	11	2007	0
Kasamanda	3_20	31.9233	-13.7939	11	2007	0
Kasamanda	3_21	31.9242	-13.7934	11	2007	0
Kasamanda	3_22	31.9249	-13.7929	11	2007	0
Kasamanda	3_23	31.9244	-13.7916	11	2007	0
Kasamanda	3_24	31.9247	-13.7907	11	2007	0
Kasamanda	3_25	31.9247	-13.7897	11	2007	0
Kasamanda	3_26	31.9247	-13.7888	11	2007	0
Kasamanda	3_27	31.9245	-13.7875	11	2007	0
Kasamanda	3_28	31.9245	-13.7865	11	2007	0
Kasamanda	3_29	31.924	-13.7852	11	2007	0
Kasamanda	3_30	31.9238	-13.7838	11	2007	0
Kasamanda	3_31	31.924	-13.7829	11	2007	0
Kasamanda	3_32	31.924	-13.7819	11	2007	0
Kasamanda	3_33	31.9247	-13.781	11	2007	0
Kasamanda	3_34	31.9259	-13.7809	11	2007	0
Kasamanda	3_35	31.9276	-13.7812	11	2007	0
Kasamanda	3_36	31.9285	-13.7809	11	2007	0
Kasamanda	3_37	31.9293	-13.7812	11	2007	0
Kasamanda	3_38	31.9306	-13.7817	11	2007	0
Kasamanda	3_39	31.9317	-13.7816	11	2007	0
Kasamanda	3_40	31.9324	-13.7807	11	2007	0
Kasamanda	3_41	31.9335	-13.7799	11	2007	0
Kasamanda	3_42	31.9345	-13.7793	11	2007	0
Kasamanda	3_43	31.9355	-13.7799	11	2007	0
Kasamanda	3_44	31.9365	-13.7805	11	2007	0
Kasamanda	3_45	31.9372	-13.7814	11	2007	0
Kasamanda	3_46	31.9377	-13.7826	11	2007	0
Kasamanda	3_47	31.9383	-13.7835	11	2007	0
Kasamanda	3_48	31.9391	-13.7842	11	2007	0
Kasamanda	3_49	31.94	-13.7851	11	2007	0
Kasamanda	3_50	31.9409	-13.786	11	2007	0
[truncated: 2,203 more rows]
